# Supplementary material for: Megavirus baoshanense Mb0671 modulates host translation and increases viral fitness
Source: Front Microbiol. 2025 Apr 28;16:1574090. doi: 10.3389/fmicb.2025.1574090 (PMC12066439; doi:10.3389/fmicb.2025.1574090)
Supplement: Supplementary file 9 [file Data_Sheet_1.xlsx]

## Sheet: co-IP NI
Accession	Description	Abundance	Rank
L8GNH8	60S ribosomal protein L7a	2.96071e+10	1
L8GY75	Ribosomal protein L6e, putative	17453531809	2
L8GJ32	40S ribosomal protein S4	1.56714e+10	3
L8HHU3	Ribosomal protein S15, putative	9648014900	4
L8HM38	Eukaryotic ribosomal protein L18, putative	9.37384e+09	5
L8H418	Ribosomal protein L14, putative	9.07194e+09	6
L8GUM9	60S ribosomal protein L36	8.26504e+09	7
L8H292	Ribosomal proteins l2, RNA binding domain containing protein	7860959793	8
L8GRL5	Ribosomal protein L23, putative	7.81235e+09	9
L8GX53	60S ribosomal protein, putative	7511149745	10
L8GVI2	60S ribosomal protein L13	6.22283e+09	11
L8HJ08	40S ribosomal protein S8	5.80346e+09	12
L8HF78	Ribosomal L22e protein family	5748646646	13
L8GDR3	Nucleolar protein Nop56, putative	4.76744e+09	14
L8GIQ2	Fibrillarin, putative	4.72989e+09	15
L8GT00	Actin-1, putative	4.51796e+09	16
L8GYH4	Prohibitin	4.5032e+09	17
L8H2M8	Ribosomal protein S9, putative	4253864137	18
L8GIF5	Tetratricopeptide repeat domain containing protein	3.85905e+09	19
L8HJF7	Prohibitin	3.72209e+09	20
L8GLJ9	60S ribosomal protein L27 (Fragment)	3419870802	21
L8GLV7	M protein repeat-containing protein	3.40773e+09	22
L8HFL4	rRNA pseudouridine synthase, putative	3109414216	23
L8GPQ3	Ribosomal protein L10, putative	3.01146e+09	24
L8HAU5	Ribosomal protein S13p/S18e, putative	2.88117e+09	25
L8HJG1	Ribosomal protein L19	2.86584e+09	26
L8GJF0	Ribosomal protein L11, domain containing protein	2774540309	27
L8HF06	40S ribosomal protein S25	2.66084e+09	28
L8HIT8	Ribosomal protein L4/L1 family	2628868972	29
L8HEU0	40S ribosomal protein S7	2510880703	30
L8GLP8	Ribosomal protein L35Ae, putative	2.49705e+09	31
L8H7G0	Matrix attachment region binding protein	2.45659e+09	32
L8HA59	RNA recognition motif domain containing protein	2.18481e+09	33
L8GQT3	40S ribosomal protein S3a	2.17962e+09	34
L8HB34	Eukaryotic translation initiation factor 5B	2.14178e+09	35
L8HA34	Ribosomal protein S17, putative	2.13273e+09	36
L8HCV0	Ribosomal protein L13, putative	2.1161e+09	37
L8H0P3	40S ribosomal protein S12	1.97442e+09	38
L8GHJ9	Gtpase-activator protein for Ras family gtpase	1.87246e+09	39
L8GYZ0	Ribosomal protein S8, putative	1.71354e+09	40
L8GL66	Uncharacterized protein	1.67441e+09	41
L8GUU6	ADP/ATP translocase	1.5004e+09	42
L8H955	Protein-synthesizing GTPase	1423660228	43
L8GRK5	RSL1D1 protein	1.40176e+09	44
L8HD98	Ribosomal protein S19, putative (Fragment)	1280437829	45
L8H6U1	60s Acidic ribosomal protein	1280227792	46
L8H2D5	AMPbinding enzyme domain containing protein	1.22093e+09	47
L8HDW9	Oxidoreductase, zincbinding dehydrogenase, putative	1179566158	48
L8HK36	Uncharacterized protein	1169449389	49
L8H3M3	Hyaluronan / mrna binding family protein	1.04891e+09	50
L8H2L6	Ribosomal protein L22, putative	1.03119e+09	51
L8GK25	SPFH domain / Band 7 family protein	1015918261	52
L8HFS1	Ribosomal protein L35, putative	1005109764	53
L8HJ84	Ribosomal protein L31e, putative	9.90364e+08	54
L8GHB5	RNA helicase	9.49561e+08	55
L8H4F8	Histone H2B	934943323	56
L8GSS1	Actin subfamily protein	930817280	57
L8GJF7	Ribosomal protein L6, putative	8.8584e+08	58
L8H1F3	Ribosomal L28e protein family	878227698	59
L8GXK0	Ribosomal protein L32, putative	8.63957e+08	60
L8H3B3	Domain found in if2b/if5 domain containing protein	833571895	61
L8HJF5	WD repeatcontaining protein 74, putative	8.14758e+08	62
L8GW39	ATPdependent protease La, putative	7.58554e+08	63
L8GG56	High molecular weight heat shock protein	7.3993e+08	64
L8H129	Fascin subfamily protein	715252280	65
L8HBQ3	Ribosomal protein S10p/S20e, putative	7.09601e+08	66
L8HCP6	Ribonucloprotein	6.71644e+08	67
L8H146	Eukaryotic initiation factor, putative	6.58632e+08	68
L8GPS7	Adaptorrelated protein complex 1, beta 1 subunit, isoform 2, putative	6.39769e+08	69
L8H1A8	Acyltransferase domain containing protein	6.0443e+08	70
L8H7T2	EnoylCoA hydratase/isomerase family domain containing protein	5.99349e+08	71
L8H2B5	Tetratricopeptide repeat domain containing protein	597703821	72
L8GR35	RNA recognition motif domain containing protein	5.85817e+08	73
L8GR31	Uncharacterized protein	5.84227e+08	74
L8HL46	Ribosomal protein S17, putative	5.70451e+08	75
L8GFS5	SWIB/MDM2 domain containing protein	549524129	76
L8GZK1	Elongation factor 1alpha, somatic form, putative (Fragment)	5.41122e+08	77
L8GJ73	Uncharacterized protein	5.37345e+08	78
L8GQW3	DUF2431 domain-containing protein	5.36045e+08	79
L8GY95	Zinc finger, c2h2 type domain containing protein	5.15788e+08	80
L8GYE2	Nucleosome assembly protein (NAP), putative	5.14875e+08	81
L8GS62	Ribonucloprotein	5.13593e+08	82
L8HBW3	BAG domain containing protein	511824848	83
L8H7W5	Non-specific serine/threonine protein kinase	5.04736e+08	84
L8GIR7	S1 RNA binding domain containing protein	501868063	85
L8GCR8	Peroxidase	4.88706e+08	86
L8GEP4	Ribosomal protein L21e, putative	476844985	87
L8H9Q4	Ribosomal protein s27a, putative	4.62186e+08	88
L8HHW3	60s Acidic ribosomal protein (Fragment)	459415380	89
L8GDI8	Clathrin adaptor complex small chain subfamily protein	4.56578e+08	90
L8H0H0	Peptidylprolyl isomerase	4.54555e+08	91
L8GTT8	Uncharacterized protein	452777632	92
L8GTL5	DNA-directed RNA polymerase subunit	4.52084e+08	93
L8GW62	60S ribosomal protein L23, putative	4.45743e+08	94
L8GGA8	H/ACA ribonucleoprotein complex subunit	437919397	95
L8GLR0	Splicing factor 3b subunit 3, putative	436584872	96
L8GRB1	Uncharacterized protein	4.3117e+08	97
L8HEC2	Brix domain containing 2, putative	4.3021e+08	98
L8HK48	NOL1/NOP2/sun family putative RNA methylase subfamily protein	4.23191e+08	99
L8GN96	Ribosomal protein L13, putative	418702816	100
L8GRC7	Ribosomal L18p/L5e family	4.18073e+08	101
L8GFW8	AcylCoA dehydrogenase, putative	4.08963e+08	102
L8GWX9	RapGAP/RanGAP domain containing protein	3.98192e+08	103
L8GWJ2	Small GTPbinding protein	3.9798e+08	104
L8HCL2	Ribosomal L37ae protein family	396306949	105
L8HHY0	Pre-mRNA-processing factor 19	392220516	106
L8GJD3	RapGAP/RanGAP domain containing protein, putative	385391635	107
L8GZU4	rRNA-processing protein EBP2, putative	3.70255e+08	108
L8HCT7	60s Acidic ribosomal protein	363519998	109
L8GPX5	MRP-S28 domain-containing protein	3.60466e+08	110
L8H839	p21activated protein kinase-interacting protein 1, putative	3.51664e+08	111
L8GVX6	CBS domain containing protein	3.35283e+08	112
L8GXZ0	ATP synthase subunit beta	3.32685e+08	113
L8GTB3	HMG (High mobility group) box domain containing protein	329835325	114
L8GRW8	Casein kinase ii subunit alpha, putative	329516265	115
L8GWR8	Glutamyl-tRNA synthetase	329334900	116
L8HKJ5	Signal recognition particle subunit SRP68	3.27641e+08	117
L8GN37	Mitochondrial ribosomal protein l51 / s25 / cib8 domain containing protein	3.25094e+08	118
L8H109	Ribosomal protein S23 (S12), putative (Fragment)	320265215	119
L8GNY6	Ribosomal protein L44, putative	314901696	120
L8GNW4	Carrier superfamily protein	3.09805e+08	121
L8H0I0	Polyadenylate-binding protein	3.06184e+08	122
L8HKG2	RNA recognition motif domain containing protein	3.05367e+08	123
L8H1G1	DNA-directed DNA polymerase	3.03104e+08	124
L8GN55	Kelch repeatcontaining protein	299309428	125
L8GMK2	DNAbinding protein HU superfamily protein	2.95936e+08	126
L8HEQ0	Ribosomal protein L24, putative	2.95723e+08	127
L8GI22	Uncharacterized protein	2.9539e+08	128
L8HCH7	Nucleolar GTP-binding protein 1	294646531	129
L8HC77	Ribosomal protein S7p/S5e, putative	289165244	130
L8GN41	DEAD/DEAH box helicase domain containing protein	2.81694e+08	131
L8H1X4	Ribosomal protein L3, putative	2.8009e+08	132
L8HDC5	MAPEG domain containing protein	270542268	133
L8HF79	RNA helicase	2.6907e+08	134
L8GW23	Sphase kinase-associated protein, putative	268948919	135
L8GG85	Uncharacterized protein	2.68633e+08	136
L8GT10	Mitochondrial NADH:ubiquinone oxidoreductase 19 kDa subunit	263551360	137
L8GW52	Dynamin domain containing protein	2.62841e+08	138
L8GWY1	Aspartyl-tRNA synthetase	2.58954e+08	139
L8GFT2	Ribosomal protein L21, putative	257548145	140
L8HLC0	Uncharacterized protein	2.57141e+08	141
L8GTE0	Eukaryotic translation initiation factor 6	2.54924e+08	142
L8HIH2	Elongator complex protein 3	246525824	143
L8HHN8	Mitochondrial phosphate transporter, putative	243779789	144
L8GI71	S-adenosylmethionine synthase	2.29515e+08	145
L8HBG6	Pescadillo homolog	227651893	146
L8HFV8	Replication factor C (Activator 1) 3, putative	225238268	147
L8GZ75	Structural maintenance of chromosomes protein	219141321	148
L8HCZ7	Actin-1, putative	218915780	149
L8HMR9	DNA topoisomerase I	217211481	150
L8H4P4	Hydrolase, NUDIX domain containing protein	2.1697e+08	151
L8HGJ2	Uncharacterized protein	2.15582e+08	152
L8H5X4	DEAD/DEAH box helicase domain containing protein	2.13641e+08	153
L8GMK5	AP-1 complex subunit gamma	2.09782e+08	154
L8GF83	Peroxiredoxin 2, putative	2.08321e+08	155
L8GSX3	Coatomer subunit beta'	2.07703e+08	156
L8GZ72	Uncharacterized protein	2.05523e+08	157
L8H0D1	Signal recognition particle subunit SRP72	203854048	158
L8GYC6	PRP1 splicing factor, Nterminal/tetratricopeptide repeat domain containing protein	203603897	159
L8GL93	RuvB-like helicase	2.02912e+08	160
L8GZJ3	Bifunctional lysine-specific demethylase and histidyl-hydroxylase	2.02849e+08	161
L8GRV8	Bystin, putative (Fragment)	2.02062e+08	162
L8GLU0	Ribosomal protein S4, putative (Fragment)	200453821	163
L8H4Z1	Eukaryotic initiation factor 4e, putative	2.00081e+08	164
L8HBW1	Urb2 domain-containing protein	199328317	165
L8HDX1	Hyaluronidase	1.98359e+08	166
L8HHV8	NADH dehydrogenase [ubiquinone] 1 alpha subcomplex subunit 12	197924640	167
L8HHP1	Uncharacterized protein	1.97588e+08	168
L8H325	Eukaryotic translation initiation factor 3 subunit I	1.94853e+08	169
L8HKY5	Ribosomal protein S11, putative	1.94419e+08	170
L8HD90	Uncharacterized protein	1.93569e+08	171
L8GLJ4	Histone H2A	191302028	172
L8H1S8	Uncharacterized protein	189194937	173
L8H219	Isoform 2 of serologically defined colon cancer antigen 1 family protein	188344394	174
L8GZ94	Ribosomal L5P family Cterminus, putative	182316536	175
L8GP44	LIM zinc-binding domain-containing protein	181934795	176
L8H4N1	Pentatricopeptide repeat domain containing protein	177869447	177
L8GV09	Mitochondrial 39S ribosomal protein L47	175717232	178
L8H7J0	Eukaryotic initiation factor 4A, putative	174538233	179
L8H2Q1	Elongation factor 1-gamma family protein	174517226	180
L8GID8	WD repeatcontaining protein JIP5, putative	174273732	181
L8GFZ5	Myblike DNA binding protein, putative	1.68281e+08	182
L8HFT9	Malate dehydrogenase	1.66901e+08	183
L8GMD0	Pentatricopeptide repeat domain/PPR repeatcontaining protein	1.66472e+08	184
L8H706	Ribosomal protein L22 family protein	166387382	185
L8GXX4	Ribosomal protein L10, putative	165983096	186
L8H9Z0	DEAD box RNA helicase	1.65088e+08	187
L8GYV4	ATPdependent RNA helicase DBP2, putative (Fragment)	1.6479e+08	188
L8HDE4	Dual specificity protein kinase	1.64694e+08	189
L8H165	Calponin (CH) domain containing protein	1.64025e+08	190
L8GX40	Uncharacterized protein	1.63125e+08	191
L8GS43	RNA recognition motif domain containing protein	1.6182e+08	192
L8HK16	RNA polymerase	1.5665e+08	193
L8HHD7	Initiation factor, subunit 2 family protein	1.56511e+08	194
L8H562	SAP domain-containing protein	1.55568e+08	195
L8HJI1	Nop14 family protein	148382474	196
L8GUP0	Glycoprotein, synaptic 2 family protein	147650479	197
L8HEF2	Eukaryotic translation initiation factor 3 subunit G	1.46888e+08	198
L8HC38	Replication factor C protein	1.45879e+08	199
L8GXB0	ATP-citrate synthase	1.45427e+08	200
L8GFS4	Ribosomal protein S5, putative	1.44812e+08	201
L8GUS1	SWIRM domain containing protein (Fragment)	1.43799e+08	202
L8H043	WD domain, Gbeta repeat-containing protein	1.42853e+08	203
L8GQ26	Kinesin motor domain containing protein	1.38383e+08	204
L8GPG5	Acyl carrier protein	138020256	205
L8HHU1	RRP7 domain-containing protein	1.36402e+08	206
L8HE63	Tubulin beta chain	1.35875e+08	207
L8HGC7	60S ribosomal protein L27a, putative	135639699	208
L8H443	Ribosomal protein s5, nterminal subfamily protein	1.3134e+08	209
L8GH87	Uncharacterized protein	1.3002e+08	210
L8GN90	Histone H2A	128759736	211
L8HAM3	ATPdependent RNA helicase dbp2, putative	1.28681e+08	212
L8GZR0	Vac14_Fig4_bd domain-containing protein	1.26095e+08	213
L8HII7	Histone H4	1.25732e+08	214
L8GT40	Ribosome biogenesis regulatory protein	1.24926e+08	215
L8GMY8	tRNA binding domain containing protein	1.24618e+08	216
L8GZU8	Uncharacterized protein	1.19096e+08	217
L8HAQ3	DUF3510 domain-containing protein	118827500	218
L8HG04	Isocitrate dehydrogenase subunit 1, mitochondrial, putative	116592435	219
L8GSW4	Ribosomal protein L9, Nterminal domain containing protein	115517443	220
L8HI01	Uncharacterized protein	1.14448e+08	221
L8HIJ4	3-hydroxyacyl-[acyl-carrier-protein] dehydratase	1.13491e+08	222
L8GVL3	Surfeit locus protein 6 protein	113393573	223
L8GUV2	Chaperonin GroL, putative	1.11699e+08	224
L8GV46	Surp module domain containing protein	110600089	225
L8GFE1	KRR1 small subunit processome component	1.09901e+08	226
L8GTE1	Isocitrate dehydrogenase [NADP]	1.09409e+08	227
L8GLD4	Ribosome biogenesis protein WDR12 homolog	109331082	228
L8HDZ7	Tetratricopeptide repeat-containing protein	1.08474e+08	229
L8GNF9	WD domain, Gbeta repeat containing protein	1.08093e+08	230
L8H4E2	Lysine--tRNA ligase	1.08023e+08	231
L8GW37	Ribosomal protein L15, putative	107368631	232
L8GYM5	Ribosomal protein L15	106295329	233
L8HMU1	Myosin2 heavy chain, non muscle, putative	1.06099e+08	234
L8GY66	Villin headpiece domain containing protein	1.05844e+08	235
L8H9M9	Tetratricopeptide repeat domain containing protein	1.05512e+08	236
L8GWZ4	DEAD/DEAH box helicase domain containing protein	105368564	237
L8GZH9	Brix domain containing protein	1.05306e+08	238
L8GXI3	Rho family, small GTP binding protein Rac3, putative	105084715	239
L8HJ34	MIF4G domain containing protein	1.03541e+08	240
L8GNN7	NADH dehydrogenase, putative	1.03147e+08	241
L8GYD3	Epimerase domain-containing protein	101337549	242
AZL89618.1	BTB/POZ domain-containing protein [Megavirus baoshan]	100556400	243
L8HHS7	Uncharacterized protein	9.98914e+07	244
L8HB13	Non-specific serine/threonine protein kinase	9.87907e+07	245
L8GYC5	Ribosomal protein S9, putative	98440158	246
L8HJL6	PeptidyltRNA hydrolase	98434875	247
L8GZM9	26S proteasome AAAATPase subunit RPT4a, putative	97600175	248
L8GCN2	Mitochondrial ribosomal protein L51/S25/CIB8 family protein	97070223	249
L8HHD3	WD domain, Gbeta repeat containing protein	95832825	250
L8H161	Eukaryotic translation initiation factor 3 subunit F	95079463	251
L8HBK4	Casein kinase II subunit beta	94034873	252
L8H306	Ribosomal protein L3, putative	9.34393e+07	253
L8GM11	Uncharacterized protein	9.16455e+07	254
L8GM85	Sas10/Utp3/C1D family protein	9.05794e+07	255
L8H329	Transducin family protein	9.05222e+07	256
L8HHQ4	60S ribosomal protein L29	89014072	257
L8HAI7	Uncharacterized protein	88092266	258
L8GSZ9	EF1 guanine nucleotide exchange domain containing protein	8.80395e+07	259
L8HGI6	RNA polymerase Rpb5, Cterminal domain containing protein	8.74155e+07	260
L8HDP9	Uncharacterized protein	8.74033e+07	261
L8GDM1	Nucleolar RNAassociated protein alpha isoform, putative (Fragment)	8.72822e+07	262
L8GZ19	Proteasome (Prosome, macropain) 26S subunit, non ATPase, 32, putative	8.70732e+07	263
L8H5X7	PH domain containing protein	86190099	264
L8HHE9	Uncharacterized protein	85166530	265
L8H4M1	Uncharacterized protein	84209966	266
L8H7C9	Ribosome assembly protein 3	8.37463e+07	267
L8GFG8	Ribosomal RNA-processing protein 8	8.33529e+07	268
L8GD72	Clathrin coat assembly protein AP50, putative (Fragment)	82934382	269
L8H4M6	Ribosomal RNA large subunit methyltransferase J, putative	8.28579e+07	270
L8GJH7	Uncharacterized protein	8.26132e+07	271
L8GHK5	Paired amphipathic helix protein sin3, putative	8.23207e+07	272
L8GH97	Methionine aminopeptidase 2	8.18383e+07	273
L8GVI7	Proteasome 26S subunit, nonATPase, 1, putative	8.16632e+07	274
L8GW45	Ribosomal protein S18, putative	81604177	275
L8GJ48	Uncharacterized protein	8.10822e+07	276
L8GJY4	ABC transporter, ATPbinding domain containing protein	8.01352e+07	277
L8GI43	Uncharacterized protein	7.96143e+07	278
L8GNT3	Uncharacterized protein	78948222	279
L8GR48	Uncharacterized protein	7.89039e+07	280
L8GV10	Armadillo/betacatenin-like repeat domain containing protein (Fragment)	7.82542e+07	281
L8H5H8	CBF/Mak21 family protein	7.78845e+07	282
L8GYH9	ROCO family protein kinase, putative	7.78402e+07	283
L8H7H8	DIS3-like exonuclease 2	7.64427e+07	284
L8GEX7	Transcriptional regulatorrelated, putative	7.61581e+07	285
L8GV08	Uncharacterized protein (Fragment)	7.5908e+07	286
L8HCK7	Coatomer subunit epsilon	7.55956e+07	287
L8GXA5	Elongation factor Tu GTP binding domain containing protein	7.42692e+07	288
L8GU42	Rap/ran GTPase-activating protein	7.38764e+07	289
L8GNL9	rRNA adenine N(6)-methyltransferase	7.37931e+07	290
L8GNZ3	Uncharacterized protein	71733768	291
L8GL86	Alanine--tRNA ligase	7.16743e+07	292
L8GN54	RNA recognition motif domain containing protein	71222402	293
L8H5V0	Cell cycle control protein	6.88422e+07	294
L8GIU4	RNA recognition motif domain containing protein	6.88237e+07	295
L8HE18	Rho family, small GTP binding protein Rac3, putative	6.87701e+07	296
L8HLE5	Dihydrolipoamide acetyltransferase component of pyruvate dehydrogenase complex	6.80454e+07	297
L8H822	CDK-activating kinase assembly factor MAT1 protein	6.75543e+07	298
L8GK55	Linker histone H1 and H5 domain containing protein	6.72387e+07	299
L8HDK5	Actinrelated protein 3, putative	6.71545e+07	300
L8GRN9	Helicase conserved Cterminal domain containing protein	6.68165e+07	301
L8H0K7	DNA replication factor C complex subunit 2, putative	6.59022e+07	302
L8HAZ3	Nucleosome assembly protein family	65763575	303
L8H6X6	MC family transporter: phosphate, putative	65739717	304
L8GWI1	Splicing factor 3b subunit 1, putative	6.55293e+07	305
L8HJR5	Ribosome biogenesis protein	6.5424e+07	306
L8GYW1	Bacterial transferase hexapeptide repeat-containing protein	6.51678e+07	307
L8GPT9	Translation elongation factor Tu, putative	65078876	308
L8HLM2	Dynamin domain containing protein	64918033	309
L8H7E1	Synapsin, ATP binding domain containing protein	6.48044e+07	310
L8HHR8	Ribosomal protein S17, putative	64236793	311
L8GRD1	DNA-directed RNA polymerase subunit beta	6.41655e+07	312
L8H2X2	AP-3 complex subunit delta	6.37956e+07	313
L8GU16	Protozoan/cyanobacterial globin family subfamily protein	62639320	314
L8GR43	RAP1A, member of RAS oncogene family	61199559	315
L8H1C5	Uncharacterized protein	6.04824e+07	316
L8H021	ABC transporter, ATPbinding domain containing protein	6.00391e+07	317
L8GF16	GTP-binding nuclear protein	59449756	318
L8GUA8	Pseudouridine synthase Rsu, putative	5.92704e+07	319
L8GMV0	tRNA binding domain containing protein	58997132	320
L8GXD4	NADH dehydrogenase, putative	5.88814e+07	321
L8GZQ6	SAP30_Sin3_bdg domain-containing protein	58538032	322
L8GLJ0	Sporulation proteinrelated, putative	5.84963e+07	323
L8H1S4	RhoGEF domain containing protein	57511994	324
L8HB15	Ribosomal protein L20, putative	57307152	325
L8HDE6	Protein HIRA	5.66561e+07	326
L8GU77	Dedicator of cytokinesis	56623096	327
L8GPI7	Protein kinase domain containing protein	5.63139e+07	328
L8H0V8	Elongator complex protein 1	5.57982e+07	329
L8GZV0	Uncharacterized protein	55639932	330
L8H9T1	Uncharacterized protein	55530381	331
L8GPX6	Pentatricopeptide repeat domain containing protein	5.52124e+07	332
L8GF84	FAT domain containing protein	54413603	333
M0QSQ2	K+ channel tetramerisation subfamily protein	54064109	334
L8H620	Coiled-coil domain-containing protein 128	5.37867e+07	335
L8GWB9	Signal transducer and activator of transcription STAT family protein	5.31705e+07	336
L8GYR9	Ribosomal S29 subunit	5.25871e+07	337
L8GPS3	U3 small nucleolar rnaassociated protein 7, putative	52356518	338
L8GTV2	p18, putative	5.2092e+07	339
L8H177	Uncharacterized protein	51379572	340
L8H2I1	Nin one binding (NOB1) Zn-ribbon family protein	5.13353e+07	341
L8GQ10	Hsp20/alpha crystallin superfamily protein	5.06627e+07	342
L8HH95	Leucine rich repeat domain containing protein	5.05687e+07	343
L8GVG9	Chaperone protein DnaK, putative	5.01866e+07	344
L8GYQ9	Elongin-C	5.01619e+07	345
L8GYU7	Ribosome production factor 2 homolog	5.01348e+07	346
L8GZW9	AP-2 complex subunit alpha	4.97832e+07	347
L8GW30	40S ribosomal protein S26	4.97675e+07	348
L8HG02	RNA recognition motif domain containing protein	49747691	349
L8GGJ1	Synapsin, ATP binding domain containing protein	4.83313e+07	350
L8HAM1	SAM domain (Sterile alpha motif) domain containing protein	48299291	351
L8H6E2	Nuclear envelope membrane protein	4.79202e+07	352
L8GZ06	Uncharacterized protein	47706633	353
L8H998	Aldehyde dehydrogenase, mitochondrial, putative	4.76712e+07	354
L8H8P1	WD repeat domain 57 (U5 snRNP specific), putative	4.7326e+07	355
L8H7A0	Leucine rich repeat domain containing protein	47249374	356
L8HLI2	SAP domain-containing protein	47023694	357
L8GJ84	Uncharacterized protein	4.61286e+07	358
L8GZ25	Uncharacterized protein	46050524	359
L8HEK0	DOCK family protein	45658369	360
L8H2Y1	AP3 complex beta3B subunit	4.52524e+07	361
L8H373	14_3_3 domain-containing protein	4.48564e+07	362
L8GIV4	Elongation factor 1-alpha	4.45266e+07	363
L8HJ43	RAB11B protein, putative	4.44729e+07	364
L8HAJ3	Eukaryotic translation initiation factor 3 subunit H	4.38908e+07	365
L8GM96	HEAT repeat domain containing protein	4.35493e+07	366
L8GYA3	Eukaryotic translation initiation factor 3 subunit E	4.33688e+07	367
L8H015	Uncharacterized protein	4.33143e+07	368
L8HF09	WD repeat domain 43 isoform 5, putative	42939045	369
L8H991	Uncharacterized protein	4.27979e+07	370
L8GMK3	HTH HARE-type domain-containing protein	4.26552e+07	371
L8HIF4	Replication factor C subunit 1	4.26343e+07	372
L8H505	Hydroxylamine reductase	4.22516e+07	373
L8GIG0	AcylCoA dehydrogenase family protein	42236244	374
L8GYI6	Uncharacterized protein	4.20801e+07	375
L8HHM1	Nuclear nucleic acid-binding protein C1D	4.19943e+07	376
L8GY34	Universal stress domain containing protein	41684311	377
L8GLT4	26S proteasome AAAATPase subunit RPT2a, putative	41498148	378
L8H825	RNA recognition motif domain containing protein	4.14147e+07	379
L8GZ54	Small GTPase RAC, putative	4.08079e+07	380
L8HHF4	L51_S25_CI-B8 domain-containing protein	4.06132e+07	381
L8GES5	RNA recognition motif domain containing protein	40284874	382
L8H6F1	p53 inducible protein	4.00616e+07	383
L8H1Q1	Uncharacterized protein	3.95297e+07	384
L8GFA5	WD domain G-beta repeat-containing protein	3.93377e+07	385
L8H577	Ribosomal_L19e domain-containing protein	3.92026e+07	386
L8GLH2	Nucleolar gtpbinding protein 1, putative	38735624	387
L8GYX3	Carnitine/acylcarnitine translocase, putative	3.82179e+07	388
L8GPP2	AP3 complex subunit mu, putative	3.7866e+07	389
L8GVZ3	Non-specific serine/threonine protein kinase	37660543	390
L8GD60	GTP binding protein	3.7635e+07	391
L8GQT6	Translation initiation factor eif2b subunit beta, putative	3.75376e+07	392
L8HK40	Peptidase M16 inactive domain containing protein	37529110	393
L8H448	Uncharacterized protein	37381980	394
L8GKG7	Uncharacterized protein (Fragment)	3.70193e+07	395
L8HA82	Uncharacterized protein (Fragment)	3.69465e+07	396
L8HGD1	Tubulin beta chain	3.66585e+07	397
L8GTT4	Transloconassociated protein subunit beta, putative	3.65497e+07	398
L8HGS1	Hsp40, putative	3.63393e+07	399
L8GZT1	NADH dehydrogenase, putative	3.63049e+07	400
L8HED5	C2 domain containing protein	36187556	401
L8GLG6	Sec1 family protein	36174692	402
L8H4E5	Dolichyl-diphosphooligosaccharide--protein glycosyltransferase subunit 2	36172094	403
L8GRG3	DEAD/DEAH box helicase domain containing protein	36138080	404
L8H7V9	Uncharacterized protein	36091942	405
L8GWZ2	Arp2/3 complex 34 kDa subunit	3.58356e+07	406
L8GV65	Histone cluster 1, H2bb, putative	3.57632e+07	407
L8H0E8	Outer membrane protein, OMP85 family	35426594	408
L8GRI5	Uracil phosporibosyltransferase	3.53166e+07	409
L8HG55	Ras subfamily protein	3.4925e+07	410
L8HF90	Lecithin:cholesterol acyltransferase	34905483	411
L8H4H1	Protein kinase	3.47948e+07	412
L8GY82	Actin subfamily protein	3.4685e+07	413
L8GTG5	Uncharacterized protein	3.44253e+07	414
L8GWH2	Uncharacterized protein	34147837	415
L8HIL0	C2 domain containing protein	3.40656e+07	416
L8HDV5	Centractin, putative	3.37001e+07	417
L8GGI5	HECTdomain (Ubiquitin-transferase) domain containing protein	3.36871e+07	418
L8HBG1	Retinoblastoma binding protein 4 variant isoform 1, putative	3.36689e+07	419
L8GZ27	Uncharacterized protein	3.33715e+07	420
L8GNN8	LIM domain containing protein	3.28936e+07	421
L8HC03	Transport protein Sec61 alpha subunit, putative	32865980	422
L8GSY8	Uncharacterized protein	3.27251e+07	423
L8GDF4	AcylCoA oxidase	3.26975e+07	424
L8HB92	Ribosomal protein L49, putative	32617584	425
L8HD18	Uncharacterized protein (Fragment)	3.25078e+07	426
L8HJH0	Uncharacterized protein	32387000	427
L8HJG4	26S proteasome regulatory subunit RPN7	3.23008e+07	428
L8HDW7	DEAD/DEAH box helicase domain containing protein	31898920	429
L8GHR0	Leucine Rich Repeatcontaining protein	31764758	430
L8GSN9	Adhesion regulating molecule region protein, putative	3.16329e+07	431
L8HGP3	Activating signal cointegrator protein	31581831	432
L8HGV8	Uncharacterized protein	31272857	433
L8H879	U3 small nucleolar ribonucleoprotein protein MPP10	3.12524e+07	434
L8H0X6	DNA topoisomerase 2	3.09369e+07	435
L8H9T8	Nucleolar complex associated protein, putative	3.0875e+07	436
L8GRR1	Tetratricopeptide repeat domain containing protein	3.0724e+07	437
L8HB37	Uncharacterized protein	3.05079e+07	438
AZL89424.1	translation initiation factor 4a [Megavirus baoshan]	30068308	439
L8H7X1	Atpdependent rna helicase ddx10, putative	2.9905e+07	440
L8H2F3	Fatty acid betaoxidation-related protein	29827134	441
L8HBR7	Calcium uniporter protein	2.9792e+07	442
L8GKC9	Uncharacterized protein	29765317	443
L8HCK1	GTPase-activating Rap/Ran-GAP domain family protein 3, putative (Fragment)	29469190	444
L8GZE5	Uncharacterized protein	2.9413e+07	445
L8HGJ4	DEAD/DEAH box helicase domain containing protein	29302180	446
L8HH72	NADbinding domain 4 domain containing protein	2.91874e+07	447
L8H790	PH domain/RhoGEF domain containing protein	2.9104e+07	448
L8GMR7	Eukaryotic porin protein	2.90899e+07	449
L8H1M8	Uncharacterized protein	2.89713e+07	450
L8GG28	Mitogen-activated protein kinase	2.88659e+07	451
L8HFA8	WD domain, G-beta repeat-containing protein	2.87408e+07	452
L8HJL5	Branched-chain alpha-KETO ACID decarboxylase E1 beta subunit, putative	2.86589e+07	453
L8GIP0	SAC domain-containing protein	2.85477e+07	454
L8HLV3	Universal stress protein	28457512	455
L8GUN4	CCT-theta	28240125	456
L8GFB6	Glycosyltransferase, group 1 domain containing protein	28199308	457
L8H1A0	Putative DNA helicase	2.81657e+07	458
L8HIQ3	DEAD/DEAH box helicase domain containing protein	27982369	459
L8GTL7	Mak10 subunit, NatC N(Alpha)terminal acetyltransferase	2.79373e+07	460
L8HHA0	Uncharacterized protein	27879640	461
L8GSF0	Nuclease domain containing protein	2.7824e+07	462
L8HHI9	Phosphatidylinositol4-phosphate 5-Kinase	2.77378e+07	463
L8GIZ4	Eukaryotic translation initiation factor 3 subunit L	2.76596e+07	464
L8HEI2	Uncharacterized protein	2.76555e+07	465
L8H4C6	Signal recognition particle 19 kDa protein	27333222	466
L8GST2	Importin beta subunit	2.72399e+07	467
L8HAN7	Ankyrin repeatcontaining protein	2.718e+07	468
L8GU27	Uncharacterized protein	2.7134e+07	469
L8HB77	Ribosome assembly factor mrt4	2.68727e+07	470
L8GNZ8	mRNA decay factorlike protein	2.66315e+07	471
L8GHW5	C8 sterol isomerase	2.65916e+07	472
L8GLQ4	U3 small nucleolar RNA-associated protein 6 protein	2.64896e+07	473
L8GZ90	BAR domain containing protein	2.63218e+07	474
L8GRY6	Coatomer subunit beta	2.61201e+07	475
L8GE59	Plasma membrane ATPase	2.59868e+07	476
L8GT97	Dihydrolipoyllysine-residue succinyltransferase	2.59751e+07	477
L8HIW0	Uncharacterized protein	25952898	478
L8GIT0	Phosphatidylethanolamine N-methyltransferase	25922094	479
L8GPA3	Uncharacterized protein	25842880	480
L8HAH5	Signal recognition particle, putative	25632494	481
L8HAN8	CCAATbox-binding transcription factor, putative	2.55323e+07	482
L8GJW6	Nucleoside-diphosphatase	25500545	483
L8HKW9	TAF9 RNA polymerase II, TATA box binding protein (TBP)associated factor, putative	25480659	484
L8GZX3	Arrestin (Or santigen), c-terminal domain containing protein	25455008	485
L8H1B3	Non-specific protein-tyrosine kinase	2.54385e+07	486
L8GNS4	Phosphoribosylpyrophosphate synthetase	2.53928e+07	487
L8HKY6	DNA-directed RNA polymerase (Fragment)	2.5149e+07	488
L8GQF1	Uncharacterized protein	2.49845e+07	489
L8H6Z6	Ribosome biogenesis protein BOP1 homolog	2.48661e+07	490
L8HIS0	Minor histocompatibility antigen 13 isoform 1 isoform 11, putative	24815233	491
L8HGQ3	Integrator complex subunit 14	2.47344e+07	492
L8GVU4	Eukaryotic translation initiation factor 3 subunit K	2.46403e+07	493
L8HEW0	WD repeat protein WDR3, putative	2.44605e+07	494
L8GQ62	Uncharacterized protein	24453687	495
L8GTM0	Tetratricopeptide repeat domain containing protein (Fragment)	2.44486e+07	496
L8GL06	PCI domain containing protein	2.43674e+07	497
L8GG16	WD domain, Gbeta repeat-containing protein	2.42763e+07	498
L8GT20	Eukaryotic translation elongation factor 2, putative	2.42733e+07	499
L8GSQ3	Cytochrome c1, putative	24267638	500
L8HEG9	Low temperature viability protein	2.40994e+07	501
L8GZS5	Ras GTPase rap1b, putative	23906348	502
L8GTW2	Peptidase M16 family protein	2.38526e+07	503
L8HEU4	SAC domain-containing protein	23787906	504
L8HBD8	Znfinger in Ran binding protein and others domain containing protein	23720961	505
L8GX97	DnaJ domain containing protein	2.36941e+07	506
L8H8S8	Ras subfamily protein	2.33658e+07	507
L8HGD5	ADP/ATP translocase	23274710	508
L8H7N8	Histone h3, putative	23186470	509
L8H6P8	RNA recognition motif domain containing protein	2.29723e+07	510
L8GUT0	Protein kinase domain containing protein	2.29062e+07	511
L8H8M4	DNA-directed RNA polymerases I and III subunit RPAC1	2.28723e+07	512
L8HI44	IQGAPrelated protein	2.27896e+07	513
L8GJA6	Uncharacterized protein	22685656	514
L8GP99	Uncharacterized protein	22664694	515
L8GV96	LSM domain containing protein	2.24167e+07	516
L8GUN1	Longinlike, putative	2.22778e+07	517
L8GY88	Foie-gras_1 domain-containing protein	2.22087e+07	518
L8H730	Uncharacterized protein	2.21376e+07	519
L8HAN9	Leucine rich repeat domain containing protein	21878887	520
L8GY41	Ribosomal protein L23, putative	21808637	521
L8HCW4	Aminotransferase, class I/II superfamily protein	21752720	522
L8GJT6	AP complex subunit sigma	2.1703e+07	523
L8GHE6	40S ribosomal protein S27	21435010	524
L8HHV9	DENN (AEX3) domain containing protein	21365808	525
L8GRW6	Formin domain containing protein	2.12777e+07	526
L8GXW0	BTB/POZ domain containing protein	2.12152e+07	527
L8HJY1	Phosphatidylserine synthase	21093450	528
L8GGC6	CBS domain containing protein	20983256	529
L8GPG8	Calponin domain containing protein	2.0909e+07	530
L8HMM8	HEAT repeat containing protein (Fragment)	20873702	531
L8HGQ9	Aldehyde dehydrogenase	2.08255e+07	532
L8GEM4	Chromo' (CHRromatin Organization MOdifier) domain containing protein	2.06659e+07	533
L8HDE3	Hypoxia induced protein region protein, putative	2.04744e+07	534
L8GMH4	Proteasome/cyclosome repeat containing protein	20441672	535
L8GGT4	Uncharacterized protein	2.02802e+07	536
L8GQV1	U3 small nucleolar RNA-associated protein 15 family protein	20100964	537
L8H331	BRCA1/BRCA2containing complex subunit 3, putative	20040132	538
L8HAL6	Ubiquitinconjugating enzyme subfamily protein	2.00069e+07	539
L8HD38	Calpain large subunit, domain iii domain containing protein	19924342	540
L8GQR2	PCI domain containing protein	19902508	541
L8GL10	Calcium/calmodulindependent protein kinase	1.98229e+07	542
L8GWF5	Serine/threonine-protein phosphatase	19677724	543
L8HBS3	Mitochondrial genome maintenance protein	1.93468e+07	544
L8H7E5	DUF155 domain-containing protein	19320689	545
L8HG30	Citrin, putative	1.914e+07	546
L8H4M5	LIM domain containing protein	19115667	547
L8GYD5	3-hydroxy-3-methylglutaryl coenzyme A reductase	19107344	548
L8HIN0	Small nuclear ribonucleoprotein Sm D1	1.91052e+07	549
L8HGZ3	Rab8/RabEfamily small GTPase, putative	18975440	550
L8GIU3	GON domain-containing protein	18819140	551
L8HET7	PH domain containing protein	1.88103e+07	552
L8HH94	Protein kinase domain containing protein	1.86098e+07	553
L8H192	Actin-related protein 2/3 complex subunit 5	18553664	554
L8HK27	Protein kinase domain containing protein	1.85301e+07	555
L8HGP2	Succinate dehydrogenase [ubiquinone] iron-sulfur subunit, mitochondrial	18519998	556
L8GST3	B2-adapt-app_C domain-containing protein (Fragment)	18360698	557
L8GQI1	MIF4G domain containing protein	1.83585e+07	558
L8HCF5	DEAD/DEAH box helicase domain containing protein	18175638	559
L8GRK2	Mannose-P-dolichol utilization defect 1 protein homolog	1.81754e+07	560
L8HC66	Uncharacterized protein	18099223	561
L8HDH6	Uncharacterized protein	17970583	562
L8HKU2	Protein kinase domain containing protein	1.79548e+07	563
L8GX72	rRNA biogenesis protein RRP36	1.7874e+07	564
L8GN10	Uncharacterized protein	1.78294e+07	565
L8GF41	14_3_3 domain-containing protein	1.76211e+07	566
L8HF68	La domain containing protein	1.75776e+07	567
L8H7S8	Vacuolar protein sorting 33	1.75342e+07	568
L8GQP7	Uncharacterized protein	1.75252e+07	569
L8HIT0	Uncharacterized protein	17504458	570
L8H2Z7	Uncharacterized protein	17410230	571
L8HIH6	Uncharacterized protein	1.72207e+07	572
L8GYS4	T-complex protein 1 subunit gamma	17217798	573
L8GMB8	C2H2-type domain-containing protein	1.70067e+07	574
L8HCQ8	Succinyl coenzyme A synthetase alpha subunit (Fragment)	16861842	575
L8GGT6	RNA polymerase Rpb7 domain containing protein (Fragment)	16835066	576
L8HGB7	PWWP domain containing protein	1.68099e+07	577
L8GTU5	Mitochondrial ribosomal protein, L38, putative	16750485	578
L8HFG1	Dolichyl-diphosphooligosaccharide--protein glycotransferase	16698096	579
L8HHZ1	V-type proton ATPase subunit a	16695970	580
L8GD40	Replication factor c subunit	16655748	581
L8HIN1	AP complex subunit sigma	16650511	582
L8GJA2	Ribosomal protein L27, putative	16597614	583
L8GID1	Universal stress domain containing protein	1.64838e+07	584
L8GZ32	AP complex subunit sigma	1.6467e+07	585
L8GP66	Conserved oligomeric Golgi complex subunit 5	1.63605e+07	586
L8GEU6	26S proteasome nonATPase regulatory subunit 7, putative	1.63016e+07	587
L8GQ68	SH3 domain containing protein	1.62663e+07	588
L8GFF0	Serine palmitoyltransferase, long chain base subunit 2, putative	16225376	589
L8GLG4	40S ribosomal protein S30	16224313	590
L8H810	Uncharacterized protein	1.61397e+07	591
L8GLK9	DNA-directed RNA polymerases I, II, and III subunit RPABC3	1.60592e+07	592
L8H1Z3	PH domain containing protein	1.59528e+07	593
L8GGF9	DNA topoisomerase	1.59453e+07	594
L8HIH0	RNA helicase (Fragment)	1.58757e+07	595
L8HCL0	zinc_ribbon_16 domain-containing protein	1.57468e+07	596
L8GJQ0	HEAT repeat-containing protein (Fragment)	1.57349e+07	597
L8GWE7	CCT-eta	1.5644e+07	598
L8HFB8	Zinc finger domain containing protein	15638150	599
L8HHJ1	NUC153 domain-containing protein	1.56066e+07	600
L8HAS8	Probable methyltransferase BMT2 homolog	1.5577e+07	601
L8GGT2	SH2 domain containing protein	1.55713e+07	602
L8GU91	40S ribosomal protein S9	1.55021e+07	603
L8H6U2	Heat shock protein 90 alpha, putative	1.52854e+07	604
L8H2K8	Transcription factor tfiib repeat domain containing protein	1.52502e+07	605
L8GGP1	Small nuclear ribonucleoprotein Sm D3	1.5207e+07	606
L8H066	Uncharacterized protein	15192077	607
L8H3Y6	RNA recognition motif domain containing protein	1.51207e+07	608
L8GU07	Longchain-fatty-acid--CoA ligase 1, putative	1.49647e+07	609
L8GVQ3	Leucine zipperef-hand containing transmembrane protein 1, putative (Fragment)	14941166	610
L8HK25	ATPase_2 domain-containing protein	1.49124e+07	611
L8GSQ5	Bromodomain domain containing protein	1.49062e+07	612
L8GSV9	Eukaryotic translation initiation factor 3 subunit A	14818859	613
L8GJX8	Ubiquitin	14781820	614
L8H181	RINGbox protein 1, putative	14677186	615
L8GW47	Coatomer subunit delta	14637921	616
L8H8P6	Raslike protein 1, putative	14629861	617
L8GU53	FACT complex subunit SSRP1 (Fragment)	14552764	618
L8HH66	H(+)-transporting two-sector ATPase	14452178	619
L8HBJ0	Calmodulin	1.44068e+07	620
L8H7Y6	AcylCoenzyme A dehydrogenase family, member 10 isoform 7, putative	14401820	621
L8H8P4	DnaJ domain containing protein	1.43837e+07	622
L8GI50	CP-type G domain-containing protein	1.43322e+07	623
L8HKA7	Complex III subunit 9	14026976	624
L8HBG2	Signal peptidase I	1.40126e+07	625
L8HG95	Uncharacterized protein	1.40011e+07	626
L8GU98	Uncharacterized protein	13990519	627
L8H0G0	Telomeraseassociated protein 1, putative	13812101	628
L8GE07	Heat shock 70kDa protein 5 (Glucoseregulated protein, 78kDa), putative	13753936	629
L8GN95	ENT domain containing protein	13711782	630
L8HC00	Eukaryotic translation initiation factor 3 subunit D	13598890	631
L8GPZ3	Protein kinase domain containing protein	13558919	632
L8GPV6	Uncharacterized protein	13556879	633
L8GW08	WD domain, G-beta repeat-containing protein	1.3428e+07	634
L8H850	Rasrelated protein Rap-1, putative	13415909	635
L8HJ77	Uncharacterized protein	13410115	636
L8HK34	Histone deacetylase	13272608	637
L8GJI7	HEAT repeat domain containing protein	13180934	638
L8GSX4	RNA exonuclease 4	13004284	639
L8GFL5	Peroxidase	12942354	640
L8H026	ATP synthase, Delta/Epsilon chain, betasandwich domain containing protein	12936289	641
L8H2F9	Notchless-related, putative	1.27765e+07	642
L8GFR6	Transcription initiation factor IID, 18kD subunit	12749462	643
L8GPT7	LIM domain containing protein	12705340	644
L8GIQ0	DnaK family protein	12673509	645
L8HG09	Cell division control protein 2b, putative	12669248	646
L8H1A1	Surface antigen repeat-containing protein	12665413	647
L8H1E5	F-actin-capping protein subunit alpha	1.26357e+07	648
L8H813	Non-specific serine/threonine protein kinase	1.26139e+07	649
L8H8K8	Lecithin:cholesterol acyltransferase	1.25078e+07	650
L8H5Y4	COP9 signalosome complex subunit 8	12470805	651
L8H278	EB1 protein, putative	12402878	652
L8H5A2	Histone h3, putative	1.23589e+07	653
L8HJG6	Ribosomal protein L24e, putative	12344487	654
L8HMM5	Acyltransferase	12285022	655
L8GF48	CBS domain containing protein	12173302	656
L8HIQ8	IWS1 Cterminus domain containing protein	1.20393e+07	657
L8GG83	ATP synthase F1, gamma subunit	1.20377e+07	658
L8HJ94	Raclike protein (Fragment)	1.19381e+07	659
L8H9D8	NADH:ubiquinone reductase (non-electrogenic)	1.16657e+07	660
L8GXV0	Beige/BEACH domain containing protein	11651290	661
L8GE96	Utp14 protein	1.16339e+07	662
L8HLX4	COP9, putative	1.13438e+07	663
L8GGG5	Zinc finger (CCCHtype) family protein	1.13231e+07	664
L8HIC7	Uncharacterized protein	1.12972e+07	665
L8HFG4	Ribosomal protein S10p/S20e, putative	1.11765e+07	666
L8GS01	RNA recognition motif domain containing protein	1.10649e+07	667
L8GI86	Uncharacterized protein	10980151	668
L8HAK0	Uncharacterized protein	1.09681e+07	669
L8HDW2	Diadenosine tetraphosphate synthetase	10948362	670
L8HHG6	Ribosomal protein l7/l12 cterminal domain containing protein	10939312	671
L8HKJ9	Zinc knuckle domain containing protein	1.09336e+07	672
L8GJ67	RNA recognition motif domain containing protein	1.08352e+07	673
L8HAF7	SterolC5-desaturase	1.08065e+07	674
L8HET0	Serine/threonine kinase	1.08015e+07	675
L8GZS3	EF-hand domain-containing protein	1.07967e+07	676
L8GG34	HEAT repeat domain containing protein	1.07713e+07	677
L8HGD6	Uncharacterized protein	1.05169e+07	678
L8HDT0	Tyrosine--tRNA ligase	1.04853e+07	679
L8HGA0	DEAD (AspGlu-Ala-Asp) box polypeptide 47 isoform 3, putative (Fragment)	1.04153e+07	680
L8H703	Uncharacterized protein	10412121	681
L8H5E2	KH domain containing protein	10403093	682
L8HC89	Uncharacterized protein	10341935	683
L8GMA0	Beige/BEACH domain containing protein	1.02792e+07	684
L8HJA5	Actin-related protein 2	10246367	685
L8GZG8	TAF6_C domain-containing protein	10232314	686
L8HFI9	Uncharacterized protein	10231646	687
L8HIN3	Uncharacterized protein	10204820	688
L8H9C8	Protein kinase domain containing protein	10203930	689
L8HBA4	Ribosome biogenesis protein NOP53	10107031	690
L8H5Y8	Coiled-coil domain-containing protein 86	10012271	691
L8HK45	Cirhin isoform 3, putative	9.89726e+06	692
L8HGC1	AAA_12 domain-containing protein (Fragment)	9876556	693
L8HDY0	Uncharacterized protein	9.74575e+06	694
L8HI57	NADPHdependent FMN reductase domain containing protein	9.74151e+06	695
L8H434	Non-specific serine/threonine protein kinase (Fragment)	9697858	696
L8H4N4	Uncharacterized protein	9.69454e+06	697
L8HG70	Phospholipase D	9.68455e+06	698
L8HKX4	Uncharacterized protein	9669111	699
L8GTX8	Pyruvate carboxylase	9.6106e+06	700
L8HA17	Diazepam binding inhibitor isoform 1, putative	9.57244e+06	701
L8HI06	Uncharacterized protein	9.52929e+06	702
L8HAI1	HAD family hydrolase	9513981	703
L8GVS6	Dual specificity protein kinase	9.49255e+06	704
AZL89379.1	hypothetical protein Mb0623 [Megavirus baoshan]	9490833	705
L8H052	Uncharacterized protein	9450833	706
L8HHE4	FAD binding domain containing protein	9.34693e+06	707
L8GVG8	Mitochondrial 2oxodicarboxylate carrier 1, putative	9303537	708
L8GN23	TBC domain containing protein	9298837	709
L8HFZ3	Breast carcinoma amplified sequence 2 (Bcas2) protein	9234246	710
L8GWE3	Uncharacterized protein	9.23176e+06	711
L8GGA4	Myosin IF, putative	9.19255e+06	712
L8H7Y4	RNA recognition motif domain containing protein	9.1558e+06	713
L8HBI8	Uncharacterized protein	9119388	714
L8GI40	Casein kinase ii subunit alpha, putative	9.09223e+06	715
L8GU14	Leucine rich repeat domain containing protein	8.98287e+06	716
L8HK43	Asparagine--tRNA ligase	8.9508e+06	717
L8GY47	Elongation of fatty acids protein	8.92999e+06	718
L8GIH3	Ras family GTPase	8904803	719
L8HI32	KID repeat-containing protein	8762680	720
L8H2W4	Protein phosphatase 2C domain containing protein	8716712	721
L8HE74	Uncharacterized protein	8686785	722
L8GIR4	Protein kinase domain containing protein	8671256	723
L8H4A1	COP9 signalosome complex subunit 6	8.63156e+06	724
L8HCZ8	Vesicle-fusing ATPase	8.57513e+06	725
L8H5Z4	Methyltransferase domain containing protein	8.51881e+06	726
L8HD56	Uncharacterized protein	8515234	727
L8GKF5	PAS domain Sbox domain containing protein	8.49733e+06	728
L8GES1	Proteasome subunit alpha type	8452690	729
L8HDA4	Carrier superfamily protein	8.44304e+06	730
L8H2N2	Rasrelated protein Rab-2B, putative	8.30224e+06	731
L8HE27	Uncharacterized protein	8.27134e+06	732
AZL89873.1	methionyl-tRNA synthetase [Megavirus baoshan]	8161698	733
L8GKM0	Ubiquitin carboxyl-terminal hydrolase	8.11735e+06	734
L8GT63	Carrier superfamily protein (Fragment)	8.08967e+06	735
L8HI86	Trafficking protein particle complex subunit	8.03807e+06	736
L8HJV9	Kelch repeat-containing protein	8.02863e+06	737
L8H1J4	Calciumbinding mitochondrial carrier protein	8.01992e+06	738
L8H6J0	Isoleucyl-tRNA synthetase	7.98326e+06	739
L8HMG4	Adenylyl cyclase-associated protein	7.95085e+06	740
L8GE98	Uncharacterized protein (Fragment)	7925265	741
L8H5C2	COP9 signalosome complex subunit 4	7.91864e+06	742
L8GPH0	Uncharacterized protein	7.84757e+06	743
L8H4Y8	DEADbox ATP-dependent RNA helicase 35B, putative	7.82705e+06	744
L8GM51	Transcriptional regulator, Sir2, putative	7783094	745
L8H168	Acetyltransferase, putative	7.77049e+06	746
L8HBQ9	Uncharacterized protein	7.74232e+06	747
L8HK22	Serine/threonine-protein phosphatase	7687488	748
L8GFI0	Uncharacterized protein	7.66938e+06	749
L8H0T7	Universal stress protein (USP) family protein	7.64827e+06	750
L8HL84	TLC domain-containing protein	7.6079e+06	751
L8GWB5	U5 small nuclear ribonucleoprotein helicase, putative	7.58888e+06	752
L8HBE4	Phenylalanine--tRNA ligase	7.5842e+06	753
L8GDY1	Tetratricopeptide repeat domain containing protein	7576332	754
L8HKG8	Methyltransferase domain containing protein	7.56726e+06	755
L8GIC4	Tubulin alpha chain	7.5509e+06	756
L8H989	Eukaryotic translation initiation factor 2A	7.48988e+06	757
L8GP81	RNA recognition motif domain containing protein	7.48227e+06	758
L8H442	Uncharacterized protein	7.44101e+06	759
L8HCS6	40S ribosomal protein S24	7.41714e+06	760
L8HB81	Protein FYV4, mitochondrial	7.37405e+06	761
L8H055	Uncharacterized protein	7.31603e+06	762
L8GIT1	Uncharacterized protein	7.25263e+06	763
L8HDC6	Alternative oxidase isoform A, putative	7.24163e+06	764
L8H0W8	Uncharacterized protein	7.21121e+06	765
L8GL27	Oxidoreductase, short chain dehydrogenase/reductase superfamily protein	7179403	766
L8H5C1	Carrier superfamily protein	7159158	767
L8GLE1	Origin recognition complex2, putative	7.15844e+06	768
L8HM08	AP complex subunit sigma	7146358	769
L8GZZ6	Elongation of fatty acids protein	7103445	770
L8HLR0	Uncharacterized protein	7.10162e+06	771
L8GGU8	Spindle pole body component	7087805	772
L8HLH0	Krr1 family protein	7087019	773
L8GYI0	C4methyl sterol oxidase	7.03179e+06	774
L8HJF0	Uncharacterized protein	6964719	775
L8GP12	Tim17/Tim22/Tim23 family protein	6879600	776
L8GCD4	Poly [ADP-ribose] polymerase	6.7968e+06	777
L8H9V1	Vacuolar proton pump subunit B	6.76228e+06	778
AZL89796.1	ankyrin repeat protein [Megavirus baoshan]	6759472	779
L8GG46	Uncharacterized protein	6.74419e+06	780
L8GM57	INTS5_C domain-containing protein	6.70981e+06	781
L8GTB7	Uncharacterized protein	6.70785e+06	782
L8GQB4	Peptidase family m1 domain containing protein	6.66778e+06	783
L8H3L9	Lysophospholipaselike protein	6589647	784
L8GT61	Peptide chain release factor eRF/aRF, subunit 1, putative	6.5338e+06	785
L8GQR1	SNF2 domain containing protein	6.51939e+06	786
L8GWH4	TATAbox-binding protein	6400319	787
L8HJ73	Integrator complex subunit 3 isoform 1, putative	6400296	788
L8GMM0	Protein serine/threonine kinase	6.34347e+06	789
L8GTA3	Uncharacterized protein	6.34161e+06	790
L8H908	Membrane protein insertase, YidC/Oxa1 subfamily protein	6.32191e+06	791
L8HKL1	PH domain containing protein	6233770	792
L8GI68	Antibiotic biosynthesis monooxygenase subfamily protein	6218711	793
L8GJ92	Uncharacterized protein	6158843	794
L8GEB3	Coatomer subunit alpha	6.12811e+06	795
L8HBS4	Elongation of fatty acids protein	6.1281e+06	796
L8GS51	C2 domain containing protein	6.12174e+06	797
L8GPQ8	Protein phosphatase 1, regulatory subunit 7, putative	6.11621e+06	798
L8H942	Raslike protein 1, putative	6.10916e+06	799
L8HGD7	ARM family protein	6096238	800
L8H882	Signal recognition particle 9 kDa protein	6043111	801
L8GXP0	Uncharacterized protein	6.03999e+06	802
L8HJQ1	PCI domain containing protein	6.02565e+06	803
L8H519	PAP2 superfamily domain containing protein	6003795	804
L8HD25	Sar1family small GTPase	5.96075e+06	805
L8GPR5	Mitochondrial import receptor subunit tom40, putative	5.92519e+06	806
L8HA86	rRNA-processing protein EFG1	5919628	807
L8H3H8	Uncharacterized protein	5912040	808
L8GS78	NCS1/frequenin-related protein	5886717	809
L8GSF9	Metaxin 1, putative	5869072	810
L8HDE5	Variant sh3 domain containing protein	5.82026e+06	811
L8GKM1	TRAUB domain containing protein	5.81911e+06	812
L8HLG5	Uncharacterized protein	5.73388e+06	813
L8HIP0	Pentapeptide repeatcontaining protein	5.57771e+06	814
L8H069	Trehalosephosphatase	5.53212e+06	815
L8H653	Eukaryotic translation initiation factor 4 gamma 3 (EIF4-gamma 3), putative	5.5288e+06	816
L8HJ76	Uncharacterized protein	5513635	817
L8H5P3	Fbox domain containing protein	5493312	818
L8GQU3	Protein kinase domain containing protein	5491470	819
L8GJ50	WD domain, G-beta repeat-containing protein	5.46307e+06	820
L8HHB1	Uncharacterized protein	5.45923e+06	821
L8GY23	CBS domain containing protein	5.4346e+06	822
L8H2Y9	Nucleolar protein 10	5433284	823
L8GW76	RAC GTPase	5346570	824
L8H5H3	HAUS-augmin3 domain-containing protein	5.30398e+06	825
L8GRR9	ORC_WH_C domain-containing protein	5.29352e+06	826
L8HE07	Exonuclease	5.17546e+06	827
L8HK30	Protein kinase domain containing protein	5.15981e+06	828
L8HJZ9	Leucine rich repeat domain containing protein	5138502	829
L8H388	Electron transfer flavoprotein subunit beta	5.12945e+06	830
L8H4N0	AMPdependent synthetase and ligase (Fragment)	5124625	831
L8HJY8	Poly [ADP-ribose] polymerase	5101103	832
L8HIH1	TBC domain containing protein	5059800	833
L8GFQ7	Uncharacterized protein	5039223	834
L8HIJ6	Glycogen [starch] synthase	5.02698e+06	835
L8GE26	Integrator complex subunit 9, putative	4.97888e+06	836
L8H4G2	Uncharacterized protein	4.95888e+06	837
L8GYM2	SPT2 chromatin protein	4948414	838
L8GK61	SNF2 family Nterminal domain containing protein	4946571	839
L8GWL5	TAN domain-containing protein	4919633	840
L8H7D5	Zinc finger, domain containing protein	4.86901e+06	841
L8GQQ4	Leucine rich repeat domain containing protein	4.85176e+06	842
L8HF89	Ubiquitin interaction motif domain containing protein	4838592	843
L8GU49	SKIP/SNW subfamily protein	4830974	844
L8H754	Uncharacterized protein	4.81689e+06	845
L8HHF3	Ras-related protein Rab-7A	4.80897e+06	846
L8GJR0	Ras subfamily protein	4.77232e+06	847
L8HAH1	Citrate synthase	4.74137e+06	848
L8GRC8	Rasrelated protein Rab-21, putative	4692194	849
L8H752	SEC13, putative	4.63387e+06	850
L8HGN6	ATPase, AAA domain containing protein	4.60757e+06	851
L8HDR1	Glycerol kinase	4.60281e+06	852
L8HIU0	Oxidoreductase, FADbinding family protein	4.58161e+06	853
L8GII4	Helicase associated domain containing protein	4576877	854
L8H2W6	Golgi family protein, putative	4571448	855
L8GR93	Origin recognition complex (Orc) subunit 3 nterminus, putative	4.55032e+06	856
L8HCZ4	PINc domain-containing protein	4529143	857
L8H163	Protein kinase domain-containing protein	4508098	858
L8GL46	Uncharacterized protein	4.48476e+06	859
L8GDV1	BTB/POZ domain containing protein	4443046	860
L8GXH0	von Willebrand factor type A domain containing protein	4.42067e+06	861
L8GZP5	Hsp20/alpha crystallin superfamily protein	4.38735e+06	862
L8GWY7	HEAT repeat domain containing protein	4375155	863
L8HBU2	Methyltransferase, FkbM subfamily protein	4.36607e+06	864
L8GI03	Znfinger domain containing protein	4346934	865
L8GUV7	AcetylCoA C-acetyltransferase subfamily protein	4334372	866
L8GJM7	PH domain containing protein	4.32133e+06	867
L8HDA1	Ankyrin repeat-containing protein	4319517	868
L8H136	Uncharacterized protein	4.29868e+06	869
L8GSK9	Pentatricopeptide repeat domain/PPR repeatcontaining protein	4.26749e+06	870
L8H8E1	ATPdependent DNA ligase domain containing protein	4249373	871
L8GGB1	DNA-directed RNA polymerase	4235098	872
L8GUB0	Uncharacterized protein	4232490	873
L8HKM6	FFD and TFG box motifscontaining protein	4202617	874
L8GKH2	NIPSNAP family protein	4.19909e+06	875
L8HIZ2	Ribosome biogenesis GTPase YqeH, putative	4189961	876
L8GP70	Oxidoreductase, short chain dehydrogenase/reductase superfamily protein	4183660	877
L8H2C0	VASt domain-containing protein	4.13655e+06	878
L8HDL8	MYND finger domain containing protein	4.12123e+06	879
L8GYL0	Hydroxysteroid dehydrogenase, putative	4101988	880
L8HJX5	LETM1like protein	4072359	881
L8H3I3	DNA repair protein RAD51 homolog	4.05141e+06	882
L8HF60	Transcriptional regulator, Sir2 family protein	4.04536e+06	883
L8HCY4	Uncharacterized protein	4.0414e+06	884
L8H1I6	Structural maintenance of chromosomes protein	4040071	885
L8GQC4	Uncharacterized protein	4.03633e+06	886
L8H264	PremRNA processing factor 3 (PRP3) protein	4.01732e+06	887
L8GTG8	Phospholipid-transporting ATPase	3.99338e+06	888
L8H9D4	Protein kinase domain containing protein	3.98196e+06	889
L8H4H9	AMPbinding enzyme domain containing protein	3.97702e+06	890
L8H0Z8	Thiazole biosynthesis protein ThiG, putative	3.96795e+06	891
L8GUX4	COP9 signalosome complex subunit 3	3.96346e+06	892
L8HDC1	Actin-related protein 2/3 complex subunit 3	3.94752e+06	893
L8HKB4	Fbox domain containing protein	3.92264e+06	894
L8H174	Transporter, major facilitator subfamily protein	3.91774e+06	895
L8H718	Uncharacterized protein	3909993	896
L8GJT8	BTB/POZ domain containing protein	3860345	897
L8HIM4	Ankyrin repeatcontaining protein (Fragment)	3.8431e+06	898
L8GIY7	SuccinateCoA ligase, GDP-forming, beta subunit, putative (Fragment)	3.84111e+06	899
L8HCC9	Armadillo/beta-catenin family repeat-containing protein	3.8285e+06	900
L8HCS5	Acetyltransferase component of pyruvate dehydrogenase complex	3.80279e+06	901
L8GNE2	Protein kinase domain containing protein	3.80002e+06	902
L8GKE7	WD domain, Gbeta repeat-containing protein	3797313	903
L8HF17	3'-5' exonuclease domain-containing protein	3.76353e+06	904
L8HIR6	HEAT repeat-containing protein 1	3751142	905
L8H3Q7	Spliceosomal protein, putative	3.73655e+06	906
L8H6L8	Proteasome activator protein	3.73338e+06	907
L8GWE0	Uncharacterized protein	3.71881e+06	908
L8H5T1	Uncharacterized protein	3704413	909
L8GG64	CBS domain containing protein	3.67139e+06	910
L8GPH1	Non-specific serine/threonine protein kinase	3.66992e+06	911
L8GKH0	Uncharacterized protein	3655326	912
L8H8R9	Uncharacterized protein	3629676	913
L8H8U6	Origin recognition complex subunit 5 family protein	3.62791e+06	914
L8GKZ1	ADPribosylation factor subfamily protein	3.61948e+06	915
L8H2N6	Inorganic anion transporter, sulfate permease (SulP) subfamily protein	3611138	916
L8GNM8	Alcohol dehydrogenase GroESlike domain containing protein	3.59702e+06	917
L8GKU9	Signal recognition particledocking protein	3591483	918
L8H213	WD domain, Gbeta repeat-containing protein	3.58729e+06	919
L8HMF2	Type-1 histone deacetylase 1, putative	3586824	920
L8H3P8	Aldehyde dehydrogenase	3.57329e+06	921
L8GGB5	Leucyl-tRNA synthetase	3.55309e+06	922
L8H179	Integrator complex subunit 6, putative	3.53697e+06	923
L8HD57	Zinc finger domain containing protein	3.49397e+06	924
L8HH98	Protein kinase domain containing protein	3489702	925
L8GP85	6-phosphogluconate dehydrogenase, decarboxylating	3477213	926
L8HIW8	SNF2 family Nterminal domain containing protein	3.4472e+06	927
L8HJV8	Ubiquitin carboxyl-terminal hydrolase	3.44656e+06	928
L8H3V3	NAD(+)/NADH kinase	3.35312e+06	929
L8GK67	DEAD/DEAH box helicase domain containing protein	3350366	930
L8HDM5	OST3 / OST6 family protein	3.34943e+06	931
L8H9L8	Leucine rich repeat domain containing protein	3.34612e+06	932
L8GJK0	Uncharacterized protein	3.31455e+06	933
L8H601	TNF receptor-associated protein 1, putative	3.30559e+06	934
L8HG53	SAM domain (Sterile alpha motif) domain containing protein	3.29546e+06	935
L8H574	Cysteine desulfurase	3279807	936
L8H3B7	TLC domain-containing protein	3.24303e+06	937
L8H599	Rasrelated protein ralB-B, putative	3.22288e+06	938
L8HJY2	Transmembrane and coiled-coil domains 1 family protein	3.19882e+06	939
L8HCA7	FoP_duplication domain-containing protein	3.16787e+06	940
L8H3G6	Uncharacterized protein	3136791	941
L8HBI5	Threonyl-tRNA synthetase	3.10011e+06	942
L8HCA8	Dynein heavy chain protein	3.0968e+06	943
L8GIW4	Serine/threonine protein kinase	3.02021e+06	944
L8HFD8	SH3 domain containing protein	2992907	945
L8GZD7	39S ribosomal protein L52, mitochondrial	2.98968e+06	946
L8HID2	Dolichyl-diphosphooligosaccharide--protein glycosyltransferase subunit OST2	2.98145e+06	947
L8HBH4	Leucine-rich repeat and WD repeat-containing protein 1	2.97167e+06	948
L8GM24	Regulator of chromosome condensation (RCC1) repeat domain containing protein	2970929	949
L8H1V3	Cytochrome b-c1 complex subunit 6	2.9533e+06	950
L8H0Z4	Carrier superfamily protein	2932649	951
L8H2I2	LAO/AO transport system ATPase	2919443	952
L8GDW2	Uncharacterized protein	2.88726e+06	953
L8HEA2	I/LWEQ domain containing protein	2.88031e+06	954
L8H2Y7	Uncharacterized protein	2.86418e+06	955
L8GMD6	Calcium binding protein 39 (Mo25 protein) isoform 5, putative	2.86301e+06	956
L8H5K3	RhoGEF domain containing protein	2.86273e+06	957
L8HGG1	Protein kinase domain containing protein	2.86065e+06	958
L8HD73	Uncharacterized protein	2.84887e+06	959
L8GRI2	ARID/BRIGHT DNA binding domain containing protein	2.794e+06	960
L8HMS3	Uncharacterized protein	2.79352e+06	961
L8GYL7	Leucine rich repeat domain containing protein	2.7788e+06	962
L8GHJ4	Cation efflux family superfamily protein	2.75322e+06	963
L8HHV7	Uncharacterized protein	2743277	964
L8GLH4	Alpha(1,3)-fucosyltransferase 11, putative	2.74187e+06	965
L8H0A5	Histidine--tRNA ligase	2.72287e+06	966
L8GYJ3	Poly [ADP-ribose] polymerase	2.70887e+06	967
L8HCT3	Myblike DNA-binding domain containing protein	2.6723e+06	968
L8H5E6	ER membrane protein complex subunit 2	2.6499e+06	969
L8GR74	Protein MAK16 homolog	2.57472e+06	970
L8GYI5	TypeII DNA topoisomerase	2.55993e+06	971
L8GGY8	Splicing factor 3a subunit 2, putative	2541927	972
L8GQE5	Nucleoside diphosphate kinase	2.53172e+06	973
L8GVE4	RhoGEF domain containing protein	2.52455e+06	974
L8GX27	Arginine--tRNA ligase	2.49567e+06	975
L8H390	DAD domain-containing protein	2.45034e+06	976
L8GXF5	Cytochrome b-like heme/steroid binding domain containing protein	2.43186e+06	977
L8H409	Uncharacterized protein	2.42845e+06	978
L8GYN0	Mesenchymal stem cell protein DSCD75 family protein	2.41231e+06	979
L8HCJ2	Hsp40, putative	2.40082e+06	980
L8HF95	Uncharacterized protein	2.36394e+06	981
L8H904	Midasin family protein	2353785	982
L8GY18	Protein kinase domain containing protein	2.35042e+06	983
L8GDT9	RNA binding protein, putative	2349499	984
L8GFV3	Trafficking protein particle complex subunit	2.34163e+06	985
L8GKH1	Protein-histidine N-methyltransferase	2.33365e+06	986
L8HJS9	RNA recognition motif domain containing protein	2299656	987
L8HE56	Nuclear transport factor 2 (Ntf2) domain containing protein	2.29888e+06	988
L8GRE7	Uncharacterized protein	2.28083e+06	989
L8HAQ4	Vesicle-fusing ATPase	2.27428e+06	990
L8H7G7	SPFH domain / Band 7 domain containing protein	2.25857e+06	991
L8HMV6	ATPase, AAA domain containing protein	2.25017e+06	992
L8GPS4	Uncharacterized protein	2.23032e+06	993
L8GD04	RhoGAP domain containing protein	2.19518e+06	994
L8GP00	CudAlike protein, putative	2.18362e+06	995
L8GHR7	Cellular apoptosis susceptibility protein (Fragment)	2.17661e+06	996
L8H218	Bacterial transferase hexapeptide (Three repeats) repeatcontaining protein	2.16505e+06	997
L8H614	Uncharacterized protein	2142355	998
L8H6U6	Pre-mRNA-splicing factor 38	2140455	999
L8GYU2	Chain a, 4ank: a designed ankyrin repeat protein	2.13343e+06	1000
L8H4Q0	Methyltransferase domain containing protein	2.12388e+06	1001
L8HJ23	MPN domain-containing protein	2.11823e+06	1002
L8GNF0	Peptidyl-prolyl cis-trans isomerase	2115878	1003
L8GIF8	Non-specific serine/threonine protein kinase	2.08908e+06	1004
L8GS15	DEAD/DEAH box helicase	2.08526e+06	1005
L8HLW0	Interferoninducible protein Gig2, putative	2.08264e+06	1006
L8GK87	Alpha/beta hydrolase fold domain containing protein	2.00637e+06	1007
L8H626	Transcription elongation factor sii protein n terminal domain containing protein	1.98603e+06	1008
L8H9Y8	RNA binding motif protein	1.90533e+06	1009
L8GVN0	Uncharacterized protein	1.87283e+06	1010
L8H1G8	Pigment permease subfamily protein	1.83047e+06	1011
L8H359	Citrate transport family protein	1.83023e+06	1012
L8GHW8	RhoGEF domain containing protein	1.81091e+06	1013
L8HAK1	Calreticulin	1.80341e+06	1014
L8GZT6	Zinc knuckle domain containing protein	1.73392e+06	1015
L8GKA3	Uncharacterized protein	1.72687e+06	1016
L8GNE5	ARID/BRIGHT DNA binding domain containing protein	1.48969e+06	1017
L8GQN1	Spindle pole body component	1.44425e+06	1018
L8GZH6	Uncharacterized protein	1.24939e+06	1019
L8GVJ9	RhoGEF domain containing protein	1.16562e+06	1020
L8H9R3	DnaJ domain containing protein	1.06722e+06	1021
L8GG93	DENN (AEX3) domain containing protein	710212	1022
L8GCU3	F-box domain-containing protein	370019	1023

## Sheet: co-IP 6h PI
Accession	Description	Abundance	Rank
AZL89180.1	hypothetical protein Mb0415 [Megavirus baoshan]	2.29303e+09	1
AZL89499.1	hypothetical protein Mb0751 [Megavirus baoshan]	1.49352e+09	2
AZL89179.1	hypothetical protein Mb0414 [Megavirus baoshan]	1.14006e+09	3
AZL89159.1	flotillin domain protein [Megavirus baoshan]	1.02083e+09	4
AZL89250.1	hypothetical protein Mb0488 [Megavirus baoshan]	9.71844e+08	5
UFX99712.1	hypothetical protein Mb0021 [Megavirus baoshan]	9.5839e+08	6
AZL89124.1	hypothetical protein Mb0354 [Megavirus baoshan]	908404869	7
AZL89196.1	hypothetical protein Mb0432 [Megavirus baoshan]	532922237	8
AZL89810.1	hypothetical protein Mb0971 [Megavirus baoshan]	366745350	9
AZL89182.1	HTH-type transcriptional regulator [Megavirus baoshan]	2.90635e+08	10
AZL89438.1	DNA directed RNA polymerase subunit [Megavirus baoshan]	2.11006e+08	11
AZL89514.1	DNA-directed RNA polymerase subunit 5 [Megavirus baoshan]	184436879	12
AZL89965.1	hypothetical protein Mb0842 [Megavirus baoshan]	1.80357e+08	13
AZL89539.1	serine/threonine protein kinase [Megavirus baoshan]	176411839	14
AZL89541.1	hypothetical protein Mb0797 [Megavirus baoshan]	1.55266e+08	15
AZL89213.1	5'-3'exonuclease [Megavirus baoshan]	1.20094e+08	16
AZL89251.1	ribonuclease H protein [Megavirus baoshan]	119998279	17
AZL89109.1	hypothetical protein Mb0340 [Megavirus baoshan]	1.13101e+08	18
AZL89972.1	hypothetical protein Mb0835 [Megavirus baoshan]	1.06569e+08	19
AZL89504.1	DNA-directed RNA polymerase subunit 2 [Megavirus baoshan]	1.02521e+08	20
AZL89299.1	ribonuclease 3 [Megavirus baoshan]	1.01309e+08	21
AZL89265.1	ribonucleoside-diphosphate reductase small chain [Megavirus baoshan]	96627465	22
AZL89359.1	hypothetical protein Mb0603 [Megavirus baoshan]	9.22752e+07	23
AZL89183.1	hypothetical protein Mb0419 [Megavirus baoshan]	8.89379e+07	24
UFX99843.1	SWIB domain-containing protein [Megavirus baoshan]	8.27107e+07	25
AZL89186.1	ankyrin repeat protein [Megavirus baoshan]	8.26153e+07	26
AZL89478.1	hypothetical protein Mb0728 [Megavirus baoshan]	7.43807e+07	27
AZL89793.1	hypothetical protein Mb0952 [Megavirus baoshan]	72453793	28
AZL89973.1	P-loop NTpase family [Megavirus baoshan]	6.83883e+07	29
AZL89507.1	DNA-directed RNA polymerase subunit 2 [Megavirus baoshan]	63107699	30
UFX99814.1	hypothetical protein Mb0490 [Megavirus baoshan]	62315260	31
AZL89295.1	transcription factor S-II-related protein [Megavirus baoshan]	5.93908e+07	32
AZL89309.1	phage-type endonuclease [Megavirus baoshan]	5.50513e+07	33
AZL89437.1	bifunctional polynucleotide phosphatase/kinase [Megavirus baoshan]	5.17533e+07	34
AZL89475.1	DNA-directed RNA polymerase subunit 1 [Megavirus baoshan]	50233896	35
AZL89536.1	DNA-directed RNA polymerase subunit 6 [Megavirus baoshan]	4.86841e+07	36
AZL89690.1	hypothetical protein Mb0038 [Megavirus baoshan]	4.66103e+07	37
AZL90003.1	hypothetical protein Mb0217 [Megavirus baoshan]	4.40395e+07	38
AZL89268.1	formamidopyrimidine-DNA glycosylase [Megavirus baoshan]	4.24975e+07	39
UFX99826.1	ubiquitin [Megavirus baoshan]	42450366	40
AZL89285.1	hypothetical protein Mb0526 [Megavirus baoshan]	4.24404e+07	41
AZL89658.1	ankyrin repeat protein [Megavirus baoshan]	4.23325e+07	42
AZL89685.1	hypothetical protein Mb0044 [Megavirus baoshan]	4.20983e+07	43
AZL89467.1	eukaryotic translation initiation factor 4e-like protein [Megavirus baoshan]	4.20349e+07	44
AZL90012.1	hypothetical protein Mb0226 [Megavirus baoshan]	3.796e+07	45
UFX99849.1	intein-containing DNA-directed RNA polymerase subunit 2 [Megavirus baoshan]	37697796	46
AZL89756.1	NUDIX hydrolase domain-containing protein [Megavirus baoshan]	3.52223e+07	47
AZL89331.1	hypothetical protein Mb0574 [Megavirus baoshan]	33389939	48
AZL89277.1	B-family DNA polymerase [Megavirus baoshan]	3.30522e+07	49
UFX99855.1	hypothetical protein Mb0798 [Megavirus baoshan]	3.25292e+07	50
AZL89593.1	purine phosphorylase [Megavirus baoshan]	31725026	51
AZL89489.1	DnaJ-like protein [Megavirus baoshan]	2.8698e+07	52
AZL89588.1	hypothetical protein Mb0163 [Megavirus baoshan]	2.80115e+07	53
AZL89442.1	hypothetical protein Mb0689 [Megavirus baoshan]	2.78957e+07	54
AZL89273.1	DNA polymerase family X protein [Megavirus baoshan]	2.78116e+07	55
AZL89123.1	hypothetical protein Mb0353 [Megavirus baoshan]	2.45865e+07	56
AZL89537.1	DNA-dependent RNA polymerase subunit rpb9 [Megavirus baoshan]	24390603	57
AZL89543.1	hypothetical protein Mb0799 [Megavirus baoshan]	2.31727e+07	58
AZL89569.1	KilA-N domain-containing protein [Megavirus baoshan]	22624815	59
AZL89473.1	DNA-directed RNA polymerase subunit 1 [Megavirus baoshan]	2.07842e+07	60
AZL89112.1	GTP binding translation elongation/initiation factor [Megavirus baoshan]	2.05448e+07	61
UFX99823.1	RNA polymerases subunit N [Megavirus baoshan]	1.93661e+07	62
AZL89338.1	DNA-directed RNA polymerase subunit [Megavirus baoshan]	1.91717e+07	63
AZL89480.1	hypothetical protein Mb0730 [Megavirus baoshan]	1.90183e+07	64
AZL89970.1	ubiquitin-conjugating enzyme E2 [Megavirus baoshan]	18826781	65
UFX99706.1	ankyrin repeat protein [Megavirus baoshan]	1.87311e+07	66
AZL89377.1	hypothetical protein Mb0621 [Megavirus baoshan]	18337182	67
AZL89882.1	hypothetical protein Mb0309 [Megavirus baoshan]	1.73397e+07	68
UFX99851.1	intein-containing DNA-directed RNA polymerase subunit 2 [Megavirus baoshan]	1.71473e+07	69
AZL89991.1	hypothetical protein Mb0814 [Megavirus baoshan]	1.52655e+07	70
AZL89237.1	replication factor C small subunit [Megavirus baoshan]	1.50765e+07	71
AZL89891.1	ankyrin repeat protein [Megavirus baoshan]	14948526	72
AZL89812.1	hypothetical protein Mb0975 [Megavirus baoshan]	1.42605e+07	73
AZL89348.1	endonuclease of the xpg family [Megavirus baoshan]	13402022	74
AZL89521.1	DNA topoisomerase 1 [Megavirus baoshan]	1.31632e+07	75
AZL89460.1	hypothetical protein Mb0709 [Megavirus baoshan]	13121625	76
AZL89517.1	serine/threonine-protein kinase [Megavirus baoshan]	12963647	77
AZL89790.1	hypothetical protein Mb0949 [Megavirus baoshan]	1.2021e+07	78
AZL89448.1	pyrophosphohydrolase [Megavirus baoshan]	1.20023e+07	79
AZL89418.1	TATA-box-binding protein-like protein [Megavirus baoshan]	1.19971e+07	80
AZL89642.1	serine/threonine protein kinase receptor [Megavirus baoshan]	1.12513e+07	81
AZL89410.1	ankyrin repeat protein [Megavirus baoshan]	1.07655e+07	82
AZL89249.1	endonuclease 4 [Megavirus baoshan]	1.05146e+07	83
AZL89424.1	translation initiation factor 4a [Megavirus baoshan]	1.04494e+07	84
AZL89488.1	hypothetical protein Mb0738 [Megavirus baoshan]	10211692	85
AZL89443.1	glutamine-dependent asparagine synthetase [Megavirus baoshan]	9963022	86
AZL89468.1	bifunctional dihydrofolate reductase-thymidylate synthase [Megavirus baoshan]	9.18398e+06	87
AZL89493.1	hypothetical protein Mb0743 [Megavirus baoshan]	9.1579e+06	88
AZL89217.1	hypothetical protein Mb0453 [Megavirus baoshan]	9015578	89
AZL89611.1	KilA-N domain-containing protein [Megavirus baoshan]	8.18908e+06	90
AZL89948.1	hypothetical protein Mb0860 [Megavirus baoshan]	8.06761e+06	91
AZL89155.1	helicase [Megavirus baoshan]	7.90662e+06	92
AZL89459.1	hypothetical protein Mb0708 [Megavirus baoshan]	7.90263e+06	93
AZL89137.1	hypothetical protein Mb0367 [Megavirus baoshan]	7830728	94
AZL89766.1	hypothetical protein Mb0921 [Megavirus baoshan]	7671520	95
AZL89666.1	ankyrin repeat protein [Megavirus baoshan]	7.62311e+06	96
AZL89894.1	ankyrin repeat protein [Megavirus baoshan]	7.58453e+06	97
AZL89195.1	low complexity protein [Megavirus baoshan]	7.22279e+06	98
AZL89957.1	hypothetical protein Mb0851 [Megavirus baoshan]	7.09167e+06	99
AZL89355.1	heat shock 70 kDa protein-like protein [Megavirus baoshan]	6900270	100
AZL89235.1	ankyrin repeat protein [Megavirus baoshan]	6.35583e+06	101
AZL89799.1	metal-dependent phosphohydrolase HD domain protein [Megavirus baoshan]	6.32442e+06	102
AZL89354.1	heat shock 70 kDa protein-like protein [Megavirus baoshan]	5.88085e+06	103
AZL89854.1	hypothetical protein Mb1023 [Megavirus baoshan]	5537919	104
AZL89661.1	hypothetical protein Mb0073 [Megavirus baoshan]	5.40006e+06	105
AZL89917.1	hypothetical protein Mb0267 [Megavirus baoshan]	5.36257e+06	106
AZL89342.1	hypothetical protein Mb0585 [Megavirus baoshan]	5.23049e+06	107
AZL89477.1	hypothetical protein Mb0727 [Megavirus baoshan]	5138882	108
AZL89356.1	HD domain-containing protein [Megavirus baoshan]	4.52688e+06	109
AZL89779.1	ankyrin repeat protein [Megavirus baoshan]	4.43881e+06	110
AZL89659.1	hypothetical protein Mb0075 [Megavirus baoshan]	4341553	111
AZL89503.1	hypothetical protein Mb0756 [Megavirus baoshan]	4.09827e+06	112
UFX99837.1	replication factor C small subunit [Megavirus baoshan]	3983464	113
AZL89197.1	hypothetical protein Mb0433 [Megavirus baoshan]	3.7282e+06	114
AZL89612.1	KilA-N domain-containing protein [Megavirus baoshan]	3.7038e+06	115
AZL89449.1	DNA topoisomerase 2 [Megavirus baoshan]	3.45494e+06	116
AZL89643.1	hypothetical protein Mb0093 [Megavirus baoshan]	3.38607e+06	117
AZL90000.1	hypothetical protein Mb0214 [Megavirus baoshan]	2971206	118
AZL89212.1	hypothetical protein Mb0448 [Megavirus baoshan]	2.71096e+06	119
AZL89390.1	ankyrin repeat protein [Megavirus baoshan]	2.62581e+06	120
AZL89157.1	peptidase C19 subfamily protein [Megavirus baoshan]	2.57231e+06	121
UFX99908.1	hypothetical protein Mb0990 [Megavirus baoshan]	2.50983e+06	122
UFX99716.1	BTB/POZ domain-containing protein [Megavirus baoshan]	2389129	123
AZL89435.1	uridine kinase [Megavirus baoshan]	2.28631e+06	124
AZL89206.1	hypothetical protein Mb0442 [Megavirus baoshan]	2.22668e+06	125
AZL89900.1	EGF-like domain-containing protein [Megavirus baoshan]	2.1839e+06	126
AZL89518.1	hypothetical protein Mb0773 [Megavirus baoshan]	2.09116e+06	127
AZL89129.1	ankyrin repeat protein [Megavirus baoshan]	2.07845e+06	128
AZL89914.1	hypothetical protein Mb0270 [Megavirus baoshan]	1.99929e+06	129
AZL89606.1	hypothetical protein Mb0141 [Megavirus baoshan]	1.91691e+06	130
AZL89210.1	DNA helicase [Megavirus baoshan]	1.58229e+06	131
AZL89598.1	purine phosphorylase,ankyrin repeat protein [Megavirus baoshan]	1.52506e+06	132
AZL89934.1	2Og-Fe(II) oxygenase [Megavirus baoshan]	1.03009e+06	133
AZL89368.1	Fe2OG dioxygenase [Megavirus baoshan]	775299	134
L8GNH8	60S ribosomal protein L7a	2.13554e+10	1
L8GY75	Ribosomal protein L6e, putative	1.64988e+10	2
L8GJ32	40S ribosomal protein S4	15739651421	3
L8GUM9	60S ribosomal protein L36	9365520797	4
L8H292	Ribosomal proteins l2, RNA binding domain containing protein	8.07608e+09	5
L8HHU3	Ribosomal protein S15, putative	7.48584e+09	6
L8GVI2	60S ribosomal protein L13	7.27916e+09	7
L8H418	Ribosomal protein L14, putative	6648360155	8
L8HF78	Ribosomal L22e protein family	6.55098e+09	9
L8GRL5	Ribosomal protein L23, putative	6.37312e+09	10
L8HM38	Eukaryotic ribosomal protein L18, putative	6.13054e+09	11
L8HJ08	40S ribosomal protein S8	5.14006e+09	12
L8GX53	60S ribosomal protein, putative	5.10309e+09	13
L8GIQ2	Fibrillarin, putative	4.25363e+09	14
L8GDR3	Nucleolar protein Nop56, putative	3861771452	15
L8GJF0	Ribosomal protein L11, domain containing protein	3.59625e+09	16
L8GLP8	Ribosomal protein L35Ae, putative	3380930037	17
L8GIF5	Tetratricopeptide repeat domain containing protein	3.36068e+09	18
L8GPQ3	Ribosomal protein L10, putative	3169782456	19
L8GT00	Actin-1, putative	3.13624e+09	20
L8H0P3	40S ribosomal protein S12	2950921864	21
L8H2M8	Ribosomal protein S9, putative	2880907450	22
L8GLV7	M protein repeat-containing protein	2.85761e+09	23
L8HFL4	rRNA pseudouridine synthase, putative	2.60957e+09	24
L8GLJ9	60S ribosomal protein L27 (Fragment)	2.07706e+09	25
L8GHJ9	Gtpase-activator protein for Ras family gtpase	2.01495e+09	26
L8H7G0	Matrix attachment region binding protein	1986268831	27
L8HIT8	Ribosomal protein L4/L1 family	1921993351	28
L8HB34	Eukaryotic translation initiation factor 5B	1.90711e+09	29
L8GL66	Uncharacterized protein	1.89577e+09	30
L8HAU5	Ribosomal protein S13p/S18e, putative	1.82445e+09	31
L8HF06	40S ribosomal protein S25	1.81507e+09	32
L8HJG1	Ribosomal protein L19	1.77544e+09	33
L8GYH4	Prohibitin	1.6029e+09	34
L8HEU0	40S ribosomal protein S7	1.50262e+09	35
L8GQT3	40S ribosomal protein S3a	1.43732e+09	36
L8HA34	Ribosomal protein S17, putative	1432726761	37
L8HA59	RNA recognition motif domain containing protein	1.42856e+09	38
L8HCV0	Ribosomal protein L13, putative	1263827230	39
L8H6U1	60s Acidic ribosomal protein	1231954350	40
L8H955	Protein-synthesizing GTPase	1207288295	41
L8GRK5	RSL1D1 protein	1.0663e+09	42
L8GUU6	ADP/ATP translocase	1.04028e+09	43
L8HD98	Ribosomal protein S19, putative (Fragment)	1.02441e+09	44
L8H2D5	AMPbinding enzyme domain containing protein	983908391	45
L8H3M3	Hyaluronan / mrna binding family protein	981886674	46
L8GXK0	Ribosomal protein L32, putative	9.44832e+08	47
L8GYZ0	Ribosomal protein S8, putative	9.40896e+08	48
L8HFS1	Ribosomal protein L35, putative	927922305	49
L8HJ84	Ribosomal protein L31e, putative	8.8821e+08	50
L8HDW9	Oxidoreductase, zincbinding dehydrogenase, putative	8.11927e+08	51
L8HCL2	Ribosomal L37ae protein family	779072127	52
L8GSS1	Actin subfamily protein	7.17526e+08	53
L8HJF7	Prohibitin	7.07402e+08	54
L8HJF5	WD repeatcontaining protein 74, putative	6.89663e+08	55
L8H3B3	Domain found in if2b/if5 domain containing protein	6.8729e+08	56
L8GW39	ATPdependent protease La, putative	6.82684e+08	57
L8H9Q4	Ribosomal protein s27a, putative	676278993	58
L8GMK2	DNAbinding protein HU superfamily protein	6.68653e+08	59
L8H2L6	Ribosomal protein L22, putative	662231433	60
L8H1F3	Ribosomal L28e protein family	639489438	61
L8HK36	Uncharacterized protein	6.29995e+08	62
L8HHW3	60s Acidic ribosomal protein (Fragment)	6.14662e+08	63
L8H4F8	Histone H2B	601227503	64
L8H146	Eukaryotic initiation factor, putative	5.85914e+08	65
L8GG56	High molecular weight heat shock protein	5.69747e+08	66
L8HBQ3	Ribosomal protein S10p/S20e, putative	5.67906e+08	67
L8GYE2	Nucleosome assembly protein (NAP), putative	5.44411e+08	68
L8GTB3	HMG (High mobility group) box domain containing protein	5.26155e+08	69
L8HCT7	60s Acidic ribosomal protein	516637548	70
L8HL46	Ribosomal protein S17, putative	506865777	71
L8GJF7	Ribosomal protein L6, putative	5.04167e+08	72
L8HCP6	Ribonucloprotein	4.9329e+08	73
L8GZK1	Elongation factor 1alpha, somatic form, putative (Fragment)	4.3617e+08	74
L8GW62	60S ribosomal protein L23, putative	434479049	75
L8GR35	RNA recognition motif domain containing protein	4.13938e+08	76
L8H0H0	Peptidylprolyl isomerase	4.04577e+08	77
L8GHB5	RNA helicase	3.91304e+08	78
L8H7T2	EnoylCoA hydratase/isomerase family domain containing protein	391050190	79
L8GJ73	Uncharacterized protein	3.83635e+08	80
L8GPS7	Adaptorrelated protein complex 1, beta 1 subunit, isoform 2, putative	376043479	81
L8H839	p21activated protein kinase-interacting protein 1, putative	3.67929e+08	82
L8H2B5	Tetratricopeptide repeat domain containing protein	365652631	83
L8HE56	Nuclear transport factor 2 (Ntf2) domain containing protein	3.56431e+08	84
L8GRC7	Ribosomal L18p/L5e family	3.54132e+08	85
L8GNY6	Ribosomal protein L44, putative	349961709	86
L8GRB1	Uncharacterized protein	3.47983e+08	87
L8GWJ2	Small GTPbinding protein	3.47528e+08	88
L8GEP4	Ribosomal protein L21e, putative	346139249	89
L8GK25	SPFH domain / Band 7 family protein	3.41547e+08	90
L8GGA8	H/ACA ribonucleoprotein complex subunit	3.3615e+08	91
L8HBW3	BAG domain containing protein	3.30785e+08	92
L8GTT8	Uncharacterized protein	324345920	93
L8H7W5	Non-specific serine/threonine protein kinase	3.15722e+08	94
L8H1A8	Acyltransferase domain containing protein	3.149e+08	95
L8GT10	Mitochondrial NADH:ubiquinone oxidoreductase 19 kDa subunit	3.04787e+08	96
L8GS62	Ribonucloprotein	3.02686e+08	97
L8GVX6	CBS domain containing protein	2.86912e+08	98
L8GR31	Uncharacterized protein	2.79847e+08	99
L8H109	Ribosomal protein S23 (S12), putative (Fragment)	2.79608e+08	100
L8HHP1	Uncharacterized protein	2.78176e+08	101
L8GI71	S-adenosylmethionine synthase	2.73724e+08	102
L8GI22	Uncharacterized protein	2.68206e+08	103
L8HHY0	Pre-mRNA-processing factor 19	258186287	104
L8H129	Fascin subfamily protein	2.49561e+08	105
L8HC77	Ribosomal protein S7p/S5e, putative	243129508	106
L8GF83	Peroxiredoxin 2, putative	2.40953e+08	107
L8GW52	Dynamin domain containing protein	240864546	108
L8HDC5	MAPEG domain containing protein	239872836	109
L8HKJ5	Signal recognition particle subunit SRP68	234539789	110
L8GWX9	RapGAP/RanGAP domain containing protein	234195487	111
L8GIR7	S1 RNA binding domain containing protein	2.30122e+08	112
L8GXZ0	ATP synthase subunit beta	2.29848e+08	113
L8GJD3	RapGAP/RanGAP domain containing protein, putative	2.28202e+08	114
L8GCR8	Peroxidase	228093516	115
L8H0I0	Polyadenylate-binding protein	2.19141e+08	116
L8GN55	Kelch repeatcontaining protein	2.13883e+08	117
L8H1X4	Ribosomal protein L3, putative	212532885	118
L8GFZ5	Myblike DNA binding protein, putative	2.07708e+08	119
L8GW23	Sphase kinase-associated protein, putative	206026416	120
L8HEQ0	Ribosomal protein L24, putative	2.04964e+08	121
L8GN96	Ribosomal protein L13, putative	2.00947e+08	122
L8H1G1	DNA-directed DNA polymerase	1.97348e+08	123
L8HAM3	ATPdependent RNA helicase dbp2, putative	1.95585e+08	124
L8H219	Isoform 2 of serologically defined colon cancer antigen 1 family protein	1.94908e+08	125
L8H562	SAP domain-containing protein	194434977	126
L8HK48	NOL1/NOP2/sun family putative RNA methylase subfamily protein	1.92608e+08	127
L8GY95	Zinc finger, c2h2 type domain containing protein	1.89468e+08	128
L8GPX5	MRP-S28 domain-containing protein	1.84229e+08	129
L8GFW8	AcylCoA dehydrogenase, putative	183574431	130
L8GZU4	rRNA-processing protein EBP2, putative	172252985	131
L8GN37	Mitochondrial ribosomal protein l51 / s25 / cib8 domain containing protein	171522583	132
L8H3P8	Aldehyde dehydrogenase	171416439	133
L8GN41	DEAD/DEAH box helicase domain containing protein	171351664	134
L8HHN8	Mitochondrial phosphate transporter, putative	1.66376e+08	135
L8HHD3	WD domain, Gbeta repeat containing protein	1.64237e+08	136
L8HK16	RNA polymerase	1.63743e+08	137
L8HKG8	Methyltransferase domain containing protein	161314320	138
L8H7J0	Eukaryotic initiation factor 4A, putative	160103735	139
L8GRW8	Casein kinase ii subunit alpha, putative	1.59698e+08	140
L8HLC0	Uncharacterized protein	1.59394e+08	141
L8H0D1	Signal recognition particle subunit SRP72	1.58873e+08	142
L8H1S8	Uncharacterized protein	1.5654e+08	143
L8GGB5	Leucyl-tRNA synthetase	154903614	144
L8HKY5	Ribosomal protein S11, putative	1.51252e+08	145
L8HHQ4	60S ribosomal protein L29	151125100	146
L8GLU0	Ribosomal protein S4, putative (Fragment)	1.47992e+08	147
L8HD90	Uncharacterized protein	1.45737e+08	148
L8GG85	Uncharacterized protein	1.45363e+08	149
L8GMD0	Pentatricopeptide repeat domain/PPR repeatcontaining protein	1.44663e+08	150
L8GTE0	Eukaryotic translation initiation factor 6	1.43573e+08	151
L8HEF2	Eukaryotic translation initiation factor 3 subunit G	141087803	152
L8H161	Eukaryotic translation initiation factor 3 subunit F	140826920	153
L8GH87	Uncharacterized protein	1.40536e+08	154
L8HKG2	RNA recognition motif domain containing protein	139589420	155
L8GPG5	Acyl carrier protein	137962643	156
L8GZJ3	Bifunctional lysine-specific demethylase and histidyl-hydroxylase	1.37761e+08	157
L8HCH7	Nucleolar GTP-binding protein 1	1.35852e+08	158
L8H325	Eukaryotic translation initiation factor 3 subunit I	1.33897e+08	159
L8H4Z1	Eukaryotic initiation factor 4e, putative	1.3212e+08	160
L8GV09	Mitochondrial 39S ribosomal protein L47	1.31536e+08	161
L8GFS4	Ribosomal protein S5, putative	1.30815e+08	162
L8HDE4	Dual specificity protein kinase	129949188	163
L8H9Z0	DEAD box RNA helicase	1.27591e+08	164
L8GY66	Villin headpiece domain containing protein	125143860	165
L8GWY1	Aspartyl-tRNA synthetase	1.2501e+08	166
L8GFT2	Ribosomal protein L21, putative	1.22809e+08	167
L8GLJ4	Histone H2A	121170078	168
L8HF79	RNA helicase	1.21055e+08	169
L8GSX3	Coatomer subunit beta'	1.19508e+08	170
L8GX40	Uncharacterized protein	116211300	171
L8HDX1	Hyaluronidase	1.16008e+08	172
L8GXB0	ATP-citrate synthase	1.143e+08	173
L8H4P4	Hydrolase, NUDIX domain containing protein	1.13882e+08	174
L8H4N1	Pentatricopeptide repeat domain containing protein	1.13292e+08	175
L8HCS6	40S ribosomal protein S24	1.13094e+08	176
L8GQ26	Kinesin motor domain containing protein	112533351	177
L8HBW1	Urb2 domain-containing protein	1.114e+08	178
L8H5H8	CBF/Mak21 family protein	1.10511e+08	179
L8HMR9	DNA topoisomerase I	1.09448e+08	180
L8GYC6	PRP1 splicing factor, Nterminal/tetratricopeptide repeat domain containing protein	1.09382e+08	181
L8GL93	RuvB-like helicase	108579774	182
L8GYV4	ATPdependent RNA helicase DBP2, putative (Fragment)	1.08212e+08	183
L8HI01	Uncharacterized protein	1.0781e+08	184
L8GT40	Ribosome biogenesis regulatory protein	1.06215e+08	185
L8GYA3	Eukaryotic translation initiation factor 3 subunit E	1.04396e+08	186
L8GP44	LIM zinc-binding domain-containing protein	1.03584e+08	187
L8GVL3	Surfeit locus protein 6 protein	103306452	188
L8GXX4	Ribosomal protein L10, putative	103000287	189
L8H2Q1	Elongation factor 1-gamma family protein	1.02938e+08	190
L8HDP9	Uncharacterized protein	1.0119e+08	191
L8GS43	RNA recognition motif domain containing protein	1.01152e+08	192
L8GYD3	Epimerase domain-containing protein	100901646	193
L8GNN7	NADH dehydrogenase, putative	9.89531e+07	194
L8HGJ2	Uncharacterized protein	9.77969e+07	195
L8GNW4	Carrier superfamily protein	97623427	196
L8GZ72	Uncharacterized protein	9.72982e+07	197
L8GMK5	AP-1 complex subunit gamma	9.64643e+07	198
L8HFT9	Malate dehydrogenase	95292887	199
L8GTE1	Isocitrate dehydrogenase [NADP]	9.49363e+07	200
L8GL86	Alanine--tRNA ligase	9.46799e+07	201
L8HBG6	Pescadillo homolog	9.17378e+07	202
L8HHU1	RRP7 domain-containing protein	9.00233e+07	203
L8GWE7	CCT-eta	8.86768e+07	204
L8HH95	Leucine rich repeat domain containing protein	87732257	205
L8HCZ7	Actin-1, putative	8.65315e+07	206
L8GU14	Leucine rich repeat domain containing protein	8.58768e+07	207
L8GID8	WD repeatcontaining protein JIP5, putative	85782127	208
L8HDZ7	Tetratricopeptide repeat-containing protein	84108620	209
L8H4Y2	eIF2 gamma, putative	83329928	210
L8HLE5	Dihydrolipoamide acetyltransferase component of pyruvate dehydrogenase complex	81575438	211
L8GRR1	Tetratricopeptide repeat domain containing protein	79076080	212
L8GYR9	Ribosomal S29 subunit	79030050	213
L8HLM2	Dynamin domain containing protein	7.85279e+07	214
L8HE63	Tubulin beta chain	7.6016e+07	215
L8HAJ3	Eukaryotic translation initiation factor 3 subunit H	7.57471e+07	216
L8GSZ9	EF1 guanine nucleotide exchange domain containing protein	75605465	217
L8HFV8	Replication factor C (Activator 1) 3, putative	7.51374e+07	218
L8GZ94	Ribosomal L5P family Cterminus, putative	74319682	219
L8HC38	Replication factor C protein	7.32228e+07	220
L8HIH6	Uncharacterized protein	7.31683e+07	221
L8GSW4	Ribosomal protein L9, Nterminal domain containing protein	71989242	222
L8GK55	Linker histone H1 and H5 domain containing protein	7.1737e+07	223
L8HGI6	RNA polymerase Rpb5, Cterminal domain containing protein	7.15651e+07	224
L8GN90	Histone H2A	71321813	225
L8HC00	Eukaryotic translation initiation factor 3 subunit D	7.1217e+07	226
L8H1S4	RhoGEF domain containing protein	70835375	227
L8HH94	Protein kinase domain containing protein	6.91908e+07	228
L8GW37	Ribosomal protein L15, putative	6.87796e+07	229
L8GIZ4	Eukaryotic translation initiation factor 3 subunit L	6.83526e+07	230
L8H4M6	Ribosomal RNA large subunit methyltransferase J, putative	67569140	231
L8GTL5	DNA-directed RNA polymerase subunit	6.74152e+07	232
L8GJH7	Uncharacterized protein	6.71188e+07	233
L8GH97	Methionine aminopeptidase 2	6.67537e+07	234
L8GZ19	Proteasome (Prosome, macropain) 26S subunit, non ATPase, 32, putative	6.52864e+07	235
L8GN54	RNA recognition motif domain containing protein	64948124	236
L8HG04	Isocitrate dehydrogenase subunit 1, mitochondrial, putative	6.48884e+07	237
L8GV10	Armadillo/betacatenin-like repeat domain containing protein (Fragment)	6.33102e+07	238
L8GNT3	Uncharacterized protein	6.29786e+07	239
L8GUP0	Glycoprotein, synaptic 2 family protein	6.28096e+07	240
L8HII7	Histone H4	61196323	241
L8HHD7	Initiation factor, subunit 2 family protein	60929700	242
L8GWZ4	DEAD/DEAH box helicase domain containing protein	6.0535e+07	243
L8GR48	Uncharacterized protein	60364536	244
L8GZT1	NADH dehydrogenase, putative	6.03054e+07	245
L8HB13	Non-specific serine/threonine protein kinase	6.01759e+07	246
L8GZH9	Brix domain containing protein	5.95615e+07	247
L8H5X7	PH domain containing protein	59426701	248
L8GYU7	Ribosome production factor 2 homolog	5.89615e+07	249
L8H706	Ribosomal protein L22 family protein	58072341	250
L8GMY8	tRNA binding domain containing protein	57233421	251
L8HA82	Uncharacterized protein (Fragment)	56470161	252
L8GTT4	Transloconassociated protein subunit beta, putative	5.63647e+07	253
L8HAU2	Helicase associated domain containing protein	56027768	254
L8GVU4	Eukaryotic translation initiation factor 3 subunit K	5.57066e+07	255
L8GWB9	Signal transducer and activator of transcription STAT family protein	5.51727e+07	256
L8H4M1	Uncharacterized protein	5.47427e+07	257
L8GFG8	Ribosomal RNA-processing protein 8	5.43655e+07	258
L8H443	Ribosomal protein s5, nterminal subfamily protein	5.41412e+07	259
L8HGC7	60S ribosomal protein L27a, putative	5.40625e+07	260
L8GZU8	Uncharacterized protein	5.29379e+07	261
L8H7H8	DIS3-like exonuclease 2	5.22671e+07	262
L8GWH2	Uncharacterized protein	51951917	263
L8GXI3	Rho family, small GTP binding protein Rac3, putative	5.18772e+07	264
L8HE18	Rho family, small GTP binding protein Rac3, putative	5.16754e+07	265
L8HIF4	Replication factor C subunit 1	5.1661e+07	266
L8GDM1	Nucleolar RNAassociated protein alpha isoform, putative (Fragment)	5.12903e+07	267
L8H2Y9	Nucleolar protein 10	51177310	268
L8HHS7	Uncharacterized protein	5.09001e+07	269
L8GUL2	NACHT domain containing protein	5.01903e+07	270
L8GVZ3	Non-specific serine/threonine protein kinase	4.98025e+07	271
L8HLI2	SAP domain-containing protein	4.89126e+07	272
L8HBK4	Casein kinase II subunit beta	4.85176e+07	273
L8HJ34	MIF4G domain containing protein	48462301	274
L8H1Q1	Uncharacterized protein	4.84166e+07	275
L8HFA8	WD domain, G-beta repeat-containing protein	4.83117e+07	276
L8GCN2	Mitochondrial ribosomal protein L51/S25/CIB8 family protein	4.81798e+07	277
L8GLD4	Ribosome biogenesis protein WDR12 homolog	4.81581e+07	278
L8GPT9	Translation elongation factor Tu, putative	4.78836e+07	279
L8GKC9	Uncharacterized protein	4.76595e+07	280
L8H021	ABC transporter, ATPbinding domain containing protein	4.75001e+07	281
L8H4E2	Lysine--tRNA ligase	4.71195e+07	282
L8GXA5	Elongation factor Tu GTP binding domain containing protein	4.70953e+07	283
L8HHR8	Ribosomal protein S17, putative	47073657	284
L8GM11	Uncharacterized protein	4.62402e+07	285
L8GEX7	Transcriptional regulatorrelated, putative	4.61876e+07	286
L8GD72	Clathrin coat assembly protein AP50, putative (Fragment)	45710651	287
L8GPP2	AP3 complex subunit mu, putative	4.52795e+07	288
L8GW30	40S ribosomal protein S26	4.52491e+07	289
L8GUV2	Chaperonin GroL, putative	4.51859e+07	290
L8GDI8	Clathrin adaptor complex small chain subfamily protein	45086744	291
L8H306	Ribosomal protein L3, putative	4.47851e+07	292
L8HHM1	Nuclear nucleic acid-binding protein C1D	4.44788e+07	293
L8H5X4	DEAD/DEAH box helicase domain containing protein	4.34377e+07	294
L8GG28	Mitogen-activated protein kinase	4.30753e+07	295
L8H6E2	Nuclear envelope membrane protein	4.28995e+07	296
L8GU42	Rap/ran GTPase-activating protein	4.23149e+07	297
L8HDC6	Alternative oxidase isoform A, putative	4.16204e+07	298
L8GPI7	Protein kinase domain containing protein	4.13179e+07	299
L8GNF9	WD domain, Gbeta repeat containing protein	4.0844e+07	300
L8H6X6	MC family transporter: phosphate, putative	40435255	301
L8HDK5	Actinrelated protein 3, putative	4.03137e+07	302
L8GV65	Histone cluster 1, H2bb, putative	4.02157e+07	303
L8GMV0	tRNA binding domain containing protein	3.93499e+07	304
L8GU16	Protozoan/cyanobacterial globin family subfamily protein	3.86478e+07	305
L8HMU1	Myosin2 heavy chain, non muscle, putative	3.78531e+07	306
L8HHE9	Uncharacterized protein	37621303	307
L8GZR0	Vac14_Fig4_bd domain-containing protein	3.7476e+07	308
L8H4C6	Signal recognition particle 19 kDa protein	37341207	309
L8HGD1	Tubulin beta chain	3.72486e+07	310
L8GXD4	NADH dehydrogenase, putative	37107163	311
L8HJI1	Nop14 family protein	36969308	312
L8GR43	RAP1A, member of RAS oncogene family	3.64371e+07	313
L8HAM1	SAM domain (Sterile alpha motif) domain containing protein	3.64327e+07	314
L8H998	Aldehyde dehydrogenase, mitochondrial, putative	3.63403e+07	315
L8GYH9	ROCO family protein kinase, putative	36295187	316
L8GST2	Importin beta subunit	36246780	317
L8GYM5	Ribosomal protein L15	3.62435e+07	318
L8GNL9	rRNA adenine N(6)-methyltransferase	3.57814e+07	319
L8GVI7	Proteasome 26S subunit, nonATPase, 1, putative	3.57642e+07	320
L8GV08	Uncharacterized protein (Fragment)	35619878	321
L8GYC5	Ribosomal protein S9, putative	35464996	322
L8HHI9	Phosphatidylinositol4-phosphate 5-Kinase	3.49707e+07	323
L8GJX8	Ubiquitin	34899784	324
L8H329	Transducin family protein	3.47612e+07	325
L8H1C5	Uncharacterized protein	3.47394e+07	326
L8HB92	Ribosomal protein L49, putative	34519396	327
L8HEK0	DOCK family protein	3.44691e+07	328
L8GQR2	PCI domain containing protein	3.44169e+07	329
L8GD60	GTP binding protein	34344812	330
L8GGJ1	Synapsin, ATP binding domain containing protein	34242737	331
L8HCK7	Coatomer subunit epsilon	3.42258e+07	332
L8H373	14_3_3 domain-containing protein	3.36677e+07	333
L8GFE1	KRR1 small subunit processome component	3.35865e+07	334
L8GHK5	Paired amphipathic helix protein sin3, putative	3.35148e+07	335
L8GYQ9	Elongin-C	3.3494e+07	336
L8H165	Calponin (CH) domain containing protein	3.2885e+07	337
L8HJL6	PeptidyltRNA hydrolase	32787337	338
L8H2X2	AP-3 complex subunit delta	3.23528e+07	339
L8GL06	PCI domain containing protein	3.21937e+07	340
L8GY47	Elongation of fatty acids protein	32109926	341
L8GTL7	Mak10 subunit, NatC N(Alpha)terminal acetyltransferase	3.18831e+07	342
L8H5E6	ER membrane protein complex subunit 2	31638147	343
L8HB15	Ribosomal protein L20, putative	3.15802e+07	344
L8HJ43	RAB11B protein, putative	3.11996e+07	345
L8GM85	Sas10/Utp3/C1D family protein	3.11339e+07	346
L8H7C9	Ribosome assembly protein 3	3.11032e+07	347
L8H577	Ribosomal_L19e domain-containing protein	3.09497e+07	348
L8GMR7	Eukaryotic porin protein	30004588	349
L8H505	Hydroxylamine reductase	2.99107e+07	350
L8HAI7	Uncharacterized protein	29822050	351
L8GMK3	HTH HARE-type domain-containing protein	29810272	352
L8H9M9	Tetratricopeptide repeat domain containing protein	2.95634e+07	353
L8H0K7	DNA replication factor C complex subunit 2, putative	2.94546e+07	354
L8HAN9	Leucine rich repeat domain containing protein	29023875	355
L8HC03	Transport protein Sec61 alpha subunit, putative	28979620	356
L8HJR5	Ribosome biogenesis protein	2.88514e+07	357
L8GM96	HEAT repeat domain containing protein	2.85075e+07	358
L8H7E1	Synapsin, ATP binding domain containing protein	2.84958e+07	359
L8GZ06	Uncharacterized protein	28301133	360
L8GLJ0	Sporulation proteinrelated, putative	2.81123e+07	361
L8GGT4	Uncharacterized protein	2.80706e+07	362
L8GIU4	RNA recognition motif domain containing protein	2.78387e+07	363
L8HJG4	26S proteasome regulatory subunit RPN7	2.77788e+07	364
L8GWZ2	Arp2/3 complex 34 kDa subunit	27389336	365
L8HKJ9	Zinc knuckle domain containing protein	27103430	366
L8HK59	Uncharacterized protein	26943770	367
L8HG55	Ras subfamily protein	2.69192e+07	368
L8HJL5	Branched-chain alpha-KETO ACID decarboxylase E1 beta subunit, putative	2.6853e+07	369
L8GQI1	MIF4G domain containing protein	2.67326e+07	370
L8GXK5	Ankyrin repeatcontaining protein	2.66786e+07	371
L8H8M4	DNA-directed RNA polymerases I and III subunit RPAC1	2.66087e+07	372
L8H790	PH domain/RhoGEF domain containing protein	2.62171e+07	373
L8HI44	IQGAPrelated protein	26159818	374
L8H7Y6	AcylCoenzyme A dehydrogenase family, member 10 isoform 7, putative	2.60904e+07	375
L8HMM8	HEAT repeat containing protein (Fragment)	2.58978e+07	376
L8H2I1	Nin one binding (NOB1) Zn-ribbon family protein	2.53913e+07	377
L8H991	Uncharacterized protein	2.53583e+07	378
L8H825	RNA recognition motif domain containing protein	2.48126e+07	379
L8H2Y1	AP3 complex beta3B subunit	24718962	380
L8GGT6	RNA polymerase Rpb7 domain containing protein (Fragment)	24583626	381
L8GNN8	LIM domain containing protein	2.45407e+07	382
L8H448	Uncharacterized protein	24486728	383
L8H1B3	Non-specific protein-tyrosine kinase	2.42929e+07	384
L8H0E8	Outer membrane protein, OMP85 family	2.39633e+07	385
L8H1M8	Uncharacterized protein	23947431	386
L8HK40	Peptidase M16 inactive domain containing protein	2.37549e+07	387
L8GF16	GTP-binding nuclear protein	23587728	388
L8GSQ3	Cytochrome c1, putative	23573611	389
L8GHE6	40S ribosomal protein S27	2.35454e+07	390
L8H5K2	Elongation factor 1-alpha, putative	23462942	391
L8HAZ3	Nucleosome assembly protein family	2.34017e+07	392
L8HG02	RNA recognition motif domain containing protein	23365932	393
L8H4X4	Pyrroline-5-carboxylate reductase	2.33414e+07	394
L8HF09	WD repeat domain 43 isoform 5, putative	2.32634e+07	395
L8GJ48	Uncharacterized protein	23204739	396
L8HI06	Uncharacterized protein	2.30338e+07	397
L8H0G0	Telomeraseassociated protein 1, putative	2.30266e+07	398
L8GZ25	Uncharacterized protein	2.27842e+07	399
L8H5V0	Cell cycle control protein	2.26678e+07	400
L8GP81	RNA recognition motif domain containing protein	2.24684e+07	401
L8GSY8	Uncharacterized protein	2.22324e+07	402
L8GTV2	p18, putative	2.21036e+07	403
L8GEU6	26S proteasome nonATPase regulatory subunit 7, putative	2.20621e+07	404
L8HK45	Cirhin isoform 3, putative	21864054	405
L8HGV8	Uncharacterized protein	2.1785e+07	406
L8GLG6	Sec1 family protein	21769884	407
L8H9Y8	RNA binding motif protein	2.17666e+07	408
L8H6F1	p53 inducible protein	21709530	409
L8GZ75	Structural maintenance of chromosomes protein	2.16284e+07	410
L8HLG5	Uncharacterized protein	2.11663e+07	411
L8H9T1	Uncharacterized protein	2.10816e+07	412
L8GJT6	AP complex subunit sigma	2.08973e+07	413
L8GMH4	Proteasome/cyclosome repeat containing protein	20620588	414
L8HGS1	Hsp40, putative	2.06042e+07	415
L8HIN1	AP complex subunit sigma	2.02924e+07	416
L8HDE6	Protein HIRA	20138697	417
L8GRI5	Uracil phosporibosyltransferase	2.00498e+07	418
L8GNZ3	Uncharacterized protein	20033655	419
L8GDF4	AcylCoA oxidase	1.9937e+07	420
L8HHB1	Uncharacterized protein	19781215	421
L8HLA1	Ankyrin repeatcontaining protein	1.96808e+07	422
L8GLQ4	U3 small nucleolar RNA-associated protein 6 protein	1.96785e+07	423
L8H043	WD domain, Gbeta repeat-containing protein	1.95258e+07	424
L8GZ32	AP complex subunit sigma	19415128	425
L8GP99	Uncharacterized protein	1.93866e+07	426
L8HBJ0	Calmodulin	1.93577e+07	427
L8GLG4	40S ribosomal protein S30	1.93239e+07	428
L8HIQ3	DEAD/DEAH box helicase domain containing protein	1.92778e+07	429
L8GHW8	RhoGEF domain containing protein	19170045	430
L8GTU5	Mitochondrial ribosomal protein, L38, putative	1.90945e+07	431
L8GES5	RNA recognition motif domain containing protein	18925369	432
L8GLK9	DNA-directed RNA polymerases I, II, and III subunit RPABC3	1.88292e+07	433
L8HGQ3	Integrator complex subunit 14	1.85788e+07	434
L8HK25	ATPase_2 domain-containing protein	18544173	435
L8HFM7	Transcription elongation factor spt6	18489008	436
L8HCW4	Aminotransferase, class I/II superfamily protein	1.83201e+07	437
L8GPS3	U3 small nucleolar rnaassociated protein 7, putative	1.82011e+07	438
L8GZW9	AP-2 complex subunit alpha	1.80688e+07	439
L8GUN1	Longinlike, putative	1.79668e+07	440
L8HEC2	Brix domain containing 2, putative	1.79632e+07	441
L8HB37	Uncharacterized protein	17888789	442
L8HCK1	GTPase-activating Rap/Ran-GAP domain family protein 3, putative (Fragment)	17769432	443
L8H4E5	Dolichyl-diphosphooligosaccharide--protein glycosyltransferase subunit 2	1.77463e+07	444
L8GY34	Universal stress domain containing protein	1.77344e+07	445
L8GLR0	Splicing factor 3b subunit 3, putative	1.77197e+07	446
L8GJA2	Ribosomal protein L27, putative	17566218	447
L8GYR7	Proteasome subunit alpha type	1.75496e+07	448
L8GHR0	Leucine Rich Repeatcontaining protein	1.75032e+07	449
L8GV46	Surp module domain containing protein	1.74555e+07	450
L8GQT6	Translation initiation factor eif2b subunit beta, putative	1.74289e+07	451
L8HIB4	Histidine--tRNA ligase	17251434	452
L8H7A0	Leucine rich repeat domain containing protein	17189104	453
L8GYS4	T-complex protein 1 subunit gamma	1.70904e+07	454
L8GJW6	Nucleoside-diphosphatase	1.69823e+07	455
L8H6Z6	Ribosome biogenesis protein BOP1 homolog	1.69469e+07	456
L8HIN0	Small nuclear ribonucleoprotein Sm D1	1.69302e+07	457
L8GWR8	Glutamyl-tRNA synthetase	16854310	458
L8GTG5	Uncharacterized protein	1.68082e+07	459
L8HGQ9	Aldehyde dehydrogenase	1.66088e+07	460
L8HF90	Lecithin:cholesterol acyltransferase	1.65438e+07	461
L8GSV9	Eukaryotic translation initiation factor 3 subunit A	16475334	462
L8H5E2	KH domain containing protein	1.64305e+07	463
L8GRY6	Coatomer subunit beta	1.62989e+07	464
L8H822	CDK-activating kinase assembly factor MAT1 protein	1.6081e+07	465
L8GUN4	CCT-theta	1.60438e+07	466
L8GG16	WD domain, Gbeta repeat-containing protein	1.59567e+07	467
L8GI43	Uncharacterized protein	15892730	468
L8GLH2	Nucleolar gtpbinding protein 1, putative	15860691	469
L8GZS5	Ras GTPase rap1b, putative	1.58493e+07	470
L8H9T8	Nucleolar complex associated protein, putative	1.58324e+07	471
L8HDE3	Hypoxia induced protein region protein, putative	1.58214e+07	472
L8GK61	SNF2 family Nterminal domain containing protein	1.57188e+07	473
L8HGJ4	DEAD/DEAH box helicase domain containing protein	15717707	474
L8GZG8	TAF6_C domain-containing protein	15672143	475
L8GJ84	Uncharacterized protein	15651198	476
L8HBY3	LIM domain containing protein	15551906	477
L8GPA3	Uncharacterized protein	1.54601e+07	478
L8HAH5	Signal recognition particle, putative	15288389	479
L8H7S8	Vacuolar protein sorting 33	1.5238e+07	480
L8GFA5	WD domain G-beta repeat-containing protein	1.52124e+07	481
L8GRD1	DNA-directed RNA polymerase subunit beta	1.50967e+07	482
L8H5Y8	Coiled-coil domain-containing protein 86	14941141	483
L8H5Y4	COP9 signalosome complex subunit 8	14916011	484
L8GGI5	HECTdomain (Ubiquitin-transferase) domain containing protein	14885292	485
L8GRW6	Formin domain containing protein	1.48129e+07	486
L8HMG4	Adenylyl cyclase-associated protein	14774762	487
L8GYW1	Bacterial transferase hexapeptide repeat-containing protein	1.47392e+07	488
L8GIT0	Phosphatidylethanolamine N-methyltransferase	14195479	489
L8H6P8	RNA recognition motif domain containing protein	1.41223e+07	490
L8HJG6	Ribosomal protein L24e, putative	1.40644e+07	491
L8GVG9	Chaperone protein DnaK, putative	13832368	492
L8GQ10	Hsp20/alpha crystallin superfamily protein	1.38169e+07	493
L8HEG9	Low temperature viability protein	13743355	494
L8GG83	ATP synthase F1, gamma subunit	1.37032e+07	495
L8H8P4	DnaJ domain containing protein	13693941	496
L8GEM4	Chromo' (CHRromatin Organization MOdifier) domain containing protein	1.35299e+07	497
L8GF84	FAT domain containing protein	1.34947e+07	498
L8GWI1	Splicing factor 3b subunit 1, putative	13473288	499
L8GY60	Uncharacterized protein	1.34017e+07	500
L8HFL2	LA virus GAG protein N-acetyltransferase	1.33626e+07	501
L8GS01	RNA recognition motif domain containing protein	1.32692e+07	502
L8GZ27	Uncharacterized protein	1.32124e+07	503
L8HG30	Citrin, putative	13141047	504
L8GRK2	Mannose-P-dolichol utilization defect 1 protein homolog	1.31163e+07	505
L8HER9	Amine oxidase, flavincontaining superfamily protein	13114572	506
L8GL45	Uncharacterized protein	1.30655e+07	507
L8GHW5	C8 sterol isomerase	12983255	508
L8HDC1	Actin-related protein 2/3 complex subunit 3	1.29311e+07	509
L8HIS0	Minor histocompatibility antigen 13 isoform 1 isoform 11, putative	1.29069e+07	510
M0QSQ2	K+ channel tetramerisation subfamily protein	1.28107e+07	511
L8GJ07	Cwf21 protein	12785815	512
L8GKG0	HEAT repeat domain containing protein	12738829	513
L8HDV5	Centractin, putative	1.26033e+07	514
L8HI57	NADPHdependent FMN reductase domain containing protein	12472550	515
L8GGG5	Zinc finger (CCCHtype) family protein	1.24155e+07	516
L8GZ90	BAR domain containing protein	1.23256e+07	517
L8GWE3	Uncharacterized protein	1.23238e+07	518
L8GT97	Dihydrolipoyllysine-residue succinyltransferase	12161155	519
L8GY41	Ribosomal protein L23, putative	1.20284e+07	520
L8HHA0	Uncharacterized protein	11938457	521
L8GY88	Foie-gras_1 domain-containing protein	11856501	522
L8HGB7	PWWP domain containing protein	1.18488e+07	523
L8GVQ3	Leucine zipperef-hand containing transmembrane protein 1, putative (Fragment)	1.17825e+07	524
L8GNS4	Phosphoribosylpyrophosphate synthetase	1.17608e+07	525
L8HFJ2	Uncharacterized protein	11733801	526
L8H4A1	COP9 signalosome complex subunit 6	1.17126e+07	527
L8GWF5	Serine/threonine-protein phosphatase	11702820	528
L8HKY6	DNA-directed RNA polymerase (Fragment)	1.1698e+07	529
L8GIG0	AcylCoA dehydrogenase family protein	1.16509e+07	530
L8GL46	Uncharacterized protein	11650375	531
L8H015	Uncharacterized protein	11532599	532
L8GUA8	Pseudouridine synthase Rsu, putative	11515067	533
L8GV96	LSM domain containing protein	1.14777e+07	534
L8HFG1	Dolichyl-diphosphooligosaccharide--protein glycotransferase	1.13091e+07	535
L8HBR7	Calcium uniporter protein	11200388	536
L8HIC7	Uncharacterized protein	1.12001e+07	537
L8HK27	Protein kinase domain containing protein	11184343	538
L8H5D7	Non-specific serine/threonine protein kinase	1.11386e+07	539
L8GXA1	RNA polymerase Rpb3/Rpb11 dimerization domain containing protein	11097827	540
L8HAN8	CCAATbox-binding transcription factor, putative	1.10256e+07	541
L8HGD6	Uncharacterized protein	10983951	542
L8H7E5	DUF155 domain-containing protein	1.0952e+07	543
L8HD57	Zinc finger domain containing protein	1.09326e+07	544
L8HKB4	Fbox domain containing protein	1.08199e+07	545
L8GST3	B2-adapt-app_C domain-containing protein (Fragment)	10754726	546
L8GSX4	RNA exonuclease 4	1.0751e+07	547
L8GDY1	Tetratricopeptide repeat domain containing protein	1.07215e+07	548
L8HIT0	Uncharacterized protein	10548156	549
L8HCQ8	Succinyl coenzyme A synthetase alpha subunit (Fragment)	10453058	550
L8H5Z4	Methyltransferase domain containing protein	10427424	551
L8H315	Uncharacterized protein	10394798	552
L8GUT0	Protein kinase domain containing protein	10387733	553
L8H1E5	F-actin-capping protein subunit alpha	1.03456e+07	554
L8HHM8	Carrier superfamily protein	1.0306e+07	555
L8GQF1	Uncharacterized protein	10278303	556
L8GE07	Heat shock 70kDa protein 5 (Glucoseregulated protein, 78kDa), putative	10272363	557
L8GPS4	Uncharacterized protein	1.01724e+07	558
L8GW45	Ribosomal protein S18, putative	1.01483e+07	559
L8GSF0	Nuclease domain containing protein	9.99934e+06	560
L8HFB9	Uncharacterized protein	9.93397e+06	561
L8GGP1	Small nuclear ribonucleoprotein Sm D3	9777806	562
L8HIT4	Uncharacterized protein	9.63049e+06	563
L8HCF5	DEAD/DEAH box helicase domain containing protein	9.61402e+06	564
L8HA86	rRNA-processing protein EFG1	9.49212e+06	565
L8GVG8	Mitochondrial 2oxodicarboxylate carrier 1, putative	9.48298e+06	566
L8HAI1	HAD family hydrolase	9.40973e+06	567
L8HI20	6phosphofructokinase	9.36084e+06	568
L8GQV1	U3 small nucleolar RNA-associated protein 15 family protein	9359574	569
L8HE59	Calcium-transporting ATPase	9346537	570
L8HM08	AP complex subunit sigma	9290211	571
L8HFZ3	Breast carcinoma amplified sequence 2 (Bcas2) protein	9281558	572
L8GJQ0	HEAT repeat-containing protein (Fragment)	9252433	573
L8HIN3	Uncharacterized protein	9244898	574
L8HBG2	Signal peptidase I	9168419	575
L8HK43	Asparagine--tRNA ligase	9.11709e+06	576
L8HKU2	Protein kinase domain containing protein	9.07159e+06	577
L8H7N8	Histone h3, putative	8944397	578
L8GZM9	26S proteasome AAAATPase subunit RPT4a, putative	8.89285e+06	579
L8H177	Uncharacterized protein	8.88964e+06	580
L8H2K8	Transcription factor tfiib repeat domain containing protein	8843736	581
L8HI55	Uncharacterized protein (Fragment)	8.78692e+06	582
L8HLV3	Universal stress protein	8.78132e+06	583
L8GWB5	U5 small nuclear ribonucleoprotein helicase, putative	8.70286e+06	584
L8HE74	Uncharacterized protein	8686759	585
L8HGA0	DEAD (AspGlu-Ala-Asp) box polypeptide 47 isoform 3, putative (Fragment)	8681803	586
L8HDT5	26S proteasome regulatory subunit RPN11	8.63662e+06	587
L8HFI9	Uncharacterized protein	8.59982e+06	588
L8HD38	Calpain large subunit, domain iii domain containing protein	8550251	589
L8HAF7	SterolC5-desaturase	8487661	590
L8GPX6	Pentatricopeptide repeat domain containing protein	8.33874e+06	591
L8HGU5	Cwf15/Cwc15 cell cycle control protein	8313121	592
L8GD40	Replication factor c subunit	8.27503e+06	593
L8GFS5	SWIB/MDM2 domain containing protein	8.24898e+06	594
L8H192	Actin-related protein 2/3 complex subunit 5	8.23705e+06	595
L8GX62	Ras family GTP-binding protein YPT1	8.1288e+06	596
L8H5C1	Carrier superfamily protein	8125413	597
L8GYL7	Leucine rich repeat domain containing protein	8.12491e+06	598
L8HBD8	Znfinger in Ran binding protein and others domain containing protein	8117353	599
L8GG22	Bromodomain containing protein	8.08015e+06	600
L8GQW3	DUF2431 domain-containing protein	8.06725e+06	601
L8GPZ3	Protein kinase domain containing protein	8040460	602
L8GK33	Amine oxidase	7.91482e+06	603
L8GIW4	Serine/threonine protein kinase	7.89671e+06	604
L8GJD9	Enhancer of rudimentary family protein	7.872e+06	605
L8H066	Uncharacterized protein	7.82266e+06	606
L8HF68	La domain containing protein	7820262	607
L8H168	Acetyltransferase, putative	7.80202e+06	608
L8HJV9	Kelch repeat-containing protein	7.79442e+06	609
L8GF41	14_3_3 domain-containing protein	7733855	610
L8H2I2	LAO/AO transport system ATPase	7678874	611
L8GDV1	BTB/POZ domain containing protein	7.67418e+06	612
L8HIZ2	Ribosome biogenesis GTPase YqeH, putative	7.67024e+06	613
L8H6U2	Heat shock protein 90 alpha, putative	7.65737e+06	614
L8H8E1	ATPdependent DNA ligase domain containing protein	7.60228e+06	615
L8GRV8	Bystin, putative (Fragment)	7434442	616
L8H278	EB1 protein, putative	7.39871e+06	617
L8H850	Rasrelated protein Rap-1, putative	7357657	618
L8HJH0	Uncharacterized protein	7306195	619
L8H6T7	Elongation of fatty acids protein	7288859	620
L8GPG8	Calponin domain containing protein	7.27698e+06	621
L8GY52	Myblike DNA-binding domain containing protein	7.22345e+06	622
L8HEI2	Uncharacterized protein	7.19996e+06	623
L8GR68	Uncharacterized protein	7.19917e+06	624
L8H8S8	Ras subfamily protein	7.16887e+06	625
L8H2N6	Inorganic anion transporter, sulfate permease (SulP) subfamily protein	7.16629e+06	626
L8H3Y6	RNA recognition motif domain containing protein	7139427	627
L8HI86	Trafficking protein particle complex subunit	7.1343e+06	628
L8HDH6	Uncharacterized protein	7122371	629
L8GW08	WD domain, G-beta repeat-containing protein	7.12142e+06	630
L8H1T4	SH3 domain containing protein	7.11804e+06	631
L8HGN5	Uncharacterized protein	7096755	632
L8H8P6	Raslike protein 1, putative	7066052	633
L8H718	Uncharacterized protein	7.01611e+06	634
L8H2W4	Protein phosphatase 2C domain containing protein	6903591	635
L8HGP3	Activating signal cointegrator protein	6872982	636
L8H6L8	Proteasome activator protein	6.84915e+06	637
L8HG95	Uncharacterized protein	6.82937e+06	638
L8GSN9	Adhesion regulating molecule region protein, putative	6.78629e+06	639
L8GKC7	Uncharacterized protein	6.75974e+06	640
L8HDA4	Carrier superfamily protein	6705598	641
L8HG70	Phospholipase D	6.69778e+06	642
L8GIP0	SAC domain-containing protein	6.69417e+06	643
L8HIJ4	3-hydroxyacyl-[acyl-carrier-protein] dehydratase	6.67586e+06	644
L8H4H1	Protein kinase	6629652	645
L8H703	Uncharacterized protein	6.62496e+06	646
L8HL84	TLC domain-containing protein	6.59872e+06	647
L8HKL1	PH domain containing protein	6.59579e+06	648
L8GXZ4	NEDD8conjugating enzyme Ubc12, putative	6.56679e+06	649
L8HCL0	zinc_ribbon_16 domain-containing protein	6.37816e+06	650
L8HKX4	Uncharacterized protein	6.3351e+06	651
L8GCN5	Protein sym1, putative	6.23494e+06	652
L8GLF0	Signal sequence receptor subunit alpha	6.22575e+06	653
L8HHG6	Ribosomal protein l7/l12 cterminal domain containing protein	6.18114e+06	654
L8HHE4	FAD binding domain containing protein	6.15598e+06	655
L8H9D8	NADH:ubiquinone reductase (non-electrogenic)	6.15052e+06	656
L8GN95	ENT domain containing protein	6.14754e+06	657
L8HAN7	Ankyrin repeatcontaining protein	6.11561e+06	658
L8HFG4	Ribosomal protein S10p/S20e, putative	6086058	659
L8GYI9	SET domain containing protein	6036125	660
L8GYB0	Glycylpeptide N-tetradecanoyltransferase	6.02903e+06	661
L8GL27	Oxidoreductase, short chain dehydrogenase/reductase superfamily protein	6.00669e+06	662
L8HMM5	Acyltransferase	5949553	663
L8H264	PremRNA processing factor 3 (PRP3) protein	5939203	664
L8H4M5	LIM domain containing protein	5.93114e+06	665
L8HCC9	Armadillo/beta-catenin family repeat-containing protein	5917126	666
L8H390	DAD domain-containing protein	5907652	667
L8HKW9	TAF9 RNA polymerase II, TATA box binding protein (TBP)associated factor, putative	5.90552e+06	668
L8HGP2	Succinate dehydrogenase [ubiquinone] iron-sulfur subunit, mitochondrial	5892228	669
L8GP66	Conserved oligomeric Golgi complex subunit 5	5872574	670
L8GVS6	Dual specificity protein kinase	5.87103e+06	671
L8H4W8	Oxoglutarate dehydrogenase (succinyl-transferring)	5842379	672
L8H9J8	Uncharacterized protein	5.7945e+06	673
L8GWL5	TAN domain-containing protein	5.75689e+06	674
L8H3L9	Lysophospholipaselike protein	5688447	675
L8GX97	DnaJ domain containing protein	5687859	676
L8HIH0	RNA helicase (Fragment)	5678986	677
L8GW47	Coatomer subunit delta	5.67331e+06	678
L8GRN9	Helicase conserved Cterminal domain containing protein	5.63944e+06	679
L8HIC5	RFX DNAbinding domain containing protein	5608295	680
L8GIC4	Tubulin alpha chain	5596893	681
L8GY46	DNA polymerase epsilon catalytic subunit	5.58741e+06	682
L8HB81	Protein FYV4, mitochondrial	5571793	683
L8GIH3	Ras family GTPase	5547243	684
L8GFW9	NOL1/NOP2/sun domain containing protein	5.54268e+06	685
L8HDW7	DEAD/DEAH box helicase domain containing protein	5.48036e+06	686
L8H7Y4	RNA recognition motif domain containing protein	5450881	687
L8H8P1	WD repeat domain 57 (U5 snRNP specific), putative	5.43227e+06	688
L8GS51	C2 domain containing protein	5.40608e+06	689
L8GG34	HEAT repeat domain containing protein	5.34965e+06	690
L8H7V9	Uncharacterized protein	5.34742e+06	691
L8HJ73	Integrator complex subunit 3 isoform 1, putative	5.3433e+06	692
L8GFF0	Serine palmitoyltransferase, long chain base subunit 2, putative	5.31495e+06	693
L8H4G2	Uncharacterized protein	5.2926e+06	694
L8GGT2	SH2 domain containing protein	5.28052e+06	695
L8GN10	Uncharacterized protein	5267476	696
L8HB77	Ribosome assembly factor mrt4	5.26477e+06	697
L8GII4	Helicase associated domain containing protein	5.21444e+06	698
L8GT61	Peptide chain release factor eRF/aRF, subunit 1, putative	5.21203e+06	699
L8H3H8	Uncharacterized protein	5.16029e+06	700
L8HDE5	Variant sh3 domain containing protein	5.14052e+06	701
L8HIH1	TBC domain containing protein	5.11371e+06	702
L8GX72	rRNA biogenesis protein RRP36	5.11133e+06	703
L8HAW2	Protein kinase domain containing protein	5028031	704
L8HFS3	Nucleolar protein 16	4991838	705
L8GXV0	Beige/BEACH domain containing protein	4974812	706
L8HJQ1	PCI domain containing protein	4.85771e+06	707
L8HED5	C2 domain containing protein	4.85574e+06	708
L8GW76	RAC GTPase	4829697	709
L8GKM0	Ubiquitin carboxyl-terminal hydrolase	4.81943e+06	710
L8GTM0	Tetratricopeptide repeat domain containing protein (Fragment)	4779996	711
L8HJ76	Uncharacterized protein	4.75489e+06	712
L8H026	ATP synthase, Delta/Epsilon chain, betasandwich domain containing protein	4.63006e+06	713
L8GE98	Uncharacterized protein (Fragment)	4.62145e+06	714
L8HGD5	ADP/ATP translocase	4609646	715
L8GPQ8	Protein phosphatase 1, regulatory subunit 7, putative	4513394	716
L8GZX3	Arrestin (Or santigen), c-terminal domain containing protein	4444163	717
L8H2N2	Rasrelated protein Rab-2B, putative	4.42359e+06	718
L8H309	OTU family cysteine protease	4416594	719
L8HD56	Uncharacterized protein	4.35348e+06	720
L8GSF9	Metaxin 1, putative	4.344e+06	721
L8HD25	Sar1family small GTPase	4307002	722
L8H179	Integrator complex subunit 6, putative	4.27638e+06	723
L8H3I3	DNA repair protein RAD51 homolog	4.24489e+06	724
L8HIL0	C2 domain containing protein	4.22913e+06	725
L8H8B9	Arrestin (Or santigen), n-terminal domain containing protein	4218951	726
L8GNG1	Uncharacterized protein	4175594	727
L8GFR6	Transcription initiation factor IID, 18kD subunit	4.17529e+06	728
L8GI34	LIM domain containing protein	4.16144e+06	729
L8GZQ6	SAP30_Sin3_bdg domain-containing protein	4.15312e+06	730
L8H8V6	Oxoglutarate carrier, putative	4.14299e+06	731
L8GZE5	Uncharacterized protein	4.13779e+06	732
L8HFQ4	Guanylate cyclase	4.13758e+06	733
L8GES1	Proteasome subunit alpha type	4114223	734
L8GJK0	Uncharacterized protein	4.07351e+06	735
L8H942	Raslike protein 1, putative	4.07129e+06	736
L8GZZ6	Elongation of fatty acids protein	3.97422e+06	737
L8GKG7	Uncharacterized protein (Fragment)	3.92938e+06	738
L8H0V8	Elongator complex protein 1	3.91682e+06	739
L8GE26	Integrator complex subunit 9, putative	3.9064e+06	740
L8H620	Coiled-coil domain-containing protein 128	3.87469e+06	741
L8H4N4	Uncharacterized protein	3.86302e+06	742
L8GJY4	ABC transporter, ATPbinding domain containing protein	3.85584e+06	743
L8HGV3	RNA recognition motif domain containing protein	3.85261e+06	744
L8GIQ0	DnaK family protein	3.84784e+06	745
L8GLE1	Origin recognition complex2, putative	3.84557e+06	746
L8HET0	Serine/threonine kinase	3798681	747
L8GRE7	Uncharacterized protein	3.78795e+06	748
L8H3Q7	Spliceosomal protein, putative	3.75648e+06	749
L8HAS8	Probable methyltransferase BMT2 homolog	3753521	750
L8HFV4	PH domain containing protein	3752741	751
L8GP12	Tim17/Tim22/Tim23 family protein	3.69248e+06	752
L8H369	Uncharacterized protein	3.66617e+06	753
L8H908	Membrane protein insertase, YidC/Oxa1 subfamily protein	3639027	754
L8HE82	LETM1 family protein	3.63303e+06	755
L8HK34	Histone deacetylase	3.59065e+06	756
L8H1V3	Cytochrome b-c1 complex subunit 6	3.58078e+06	757
L8HB55	BRO1like domain containing protein	3.57743e+06	758
L8H181	RINGbox protein 1, putative	3575256	759
L8HAQ4	Vesicle-fusing ATPase	3.57398e+06	760
L8GGU8	Spindle pole body component	3.50278e+06	761
L8GZS3	EF-hand domain-containing protein	3.45786e+06	762
L8GTB7	Uncharacterized protein	3.44347e+06	763
L8HH72	NADbinding domain 4 domain containing protein	3.44031e+06	764
L8H0W8	Uncharacterized protein	3.43311e+06	765
L8HHL9	LIM domain containing protein	3.41994e+06	766
L8GKX4	Succinylglutamate desuccinylase/aspartoacylase, putative	3.41629e+06	767
L8GUB0	Uncharacterized protein	3415842	768
L8H4U5	Ribosomal protein L34, putative (Fragment)	3.41399e+06	769
L8H3V3	NAD(+)/NADH kinase	3.37706e+06	770
L8H5A2	Histone h3, putative	3371155	771
L8GMH3	Uncharacterized protein	3.36708e+06	772
L8H442	Uncharacterized protein	3302702	773
L8HCZ4	PINc domain-containing protein	3238135	774
L8H104	CBS domain containing protein	3.23391e+06	775
L8HDA1	Ankyrin repeat-containing protein	3.2207e+06	776
L8HJX5	LETM1like protein	3.20233e+06	777
L8HC66	Uncharacterized protein	3.12021e+06	778
L8H154	Uncharacterized protein	3.10522e+06	779
L8H752	SEC13, putative	3090888	780
L8GU49	SKIP/SNW subfamily protein	3.07888e+06	781
L8HER1	BRCA1associated protein 2 subfamily protein	3058430	782
L8GQI3	Uncharacterized protein	3.05631e+06	783
L8GS78	NCS1/frequenin-related protein	3.04441e+06	784
L8GJ50	WD domain, G-beta repeat-containing protein	2.9987e+06	785
L8GQB4	Peptidase family m1 domain containing protein	2.99601e+06	786
L8HLX4	COP9, putative	2.99447e+06	787
L8GZG2	BTB/POZ domain containing protein	2.97867e+06	788
L8HA85	Uncharacterized protein	2.96777e+06	789
L8GFI0	Uncharacterized protein	2.96297e+06	790
L8HBI0	Serine/threonine-protein phosphatase	2956913	791
L8GPR5	Mitochondrial import receptor subunit tom40, putative	2946478	792
L8HBU2	Methyltransferase, FkbM subfamily protein	2941688	793
L8GXC9	Uncharacterized protein	2.93239e+06	794
L8HBA4	Ribosome biogenesis protein NOP53	2.93063e+06	795
L8HBG1	Retinoblastoma binding protein 4 variant isoform 1, putative	2.92208e+06	796
L8H069	Trehalosephosphatase	2.91012e+06	797
L8GJ67	RNA recognition motif domain containing protein	2.90818e+06	798
L8HK22	Serine/threonine-protein phosphatase	2.90146e+06	799
L8HMV6	ATPase, AAA domain containing protein	2.88315e+06	800
L8HIQ8	IWS1 Cterminus domain containing protein	2883011	801
L8H4N0	AMPdependent synthetase and ligase (Fragment)	2860114	802
L8HID2	Dolichyl-diphosphooligosaccharide--protein glycosyltransferase subunit OST2	2.83782e+06	803
L8HCY4	Uncharacterized protein	2.82891e+06	804
L8HEL1	Uncharacterized protein	2.78041e+06	805
L8HG09	Cell division control protein 2b, putative	2.77975e+06	806
L8HIR6	HEAT repeat-containing protein 1	2.77953e+06	807
L8HAK0	Uncharacterized protein	2774549	808
L8HGV0	Proteasome subunit alpha type	2.765e+06	809
L8GJ86	Uncharacterized protein	2761136	810
L8GKE7	WD domain, Gbeta repeat-containing protein	2755095	811
L8H6J0	Isoleucyl-tRNA synthetase	2740999	812
L8GT63	Carrier superfamily protein (Fragment)	2.66855e+06	813
L8GU07	Longchain-fatty-acid--CoA ligase 1, putative	2.66803e+06	814
L8H0A3	Dynactin 50 kDa subunit	2663224	815
L8HHE2	SET family protein	2.66067e+06	816
L8HGG1	Protein kinase domain containing protein	2622460	817
L8GH09	Betahydroxylase	2618143	818
L8HHN9	EMG1 nucleolar protein, putative	2605457	819
L8GK46	Aspartate--tRNA ligase (Fragment)	2.5847e+06	820
L8GKF5	PAS domain Sbox domain containing protein	2.58301e+06	821
L8GX27	Arginine--tRNA ligase	2.58079e+06	822
L8GKA3	Uncharacterized protein	2569431	823
L8HDM5	OST3 / OST6 family protein	2560331	824
L8GZ54	Small GTPase RAC, putative	2.55527e+06	825
L8H9K2	Integrator complex subunit 9, putative (Fragment)	2.52525e+06	826
L8HCS5	Acetyltransferase component of pyruvate dehydrogenase complex	2.46224e+06	827
L8H3P6	Uncharacterized protein	2458199	828
L8H1J4	Calciumbinding mitochondrial carrier protein	2.44576e+06	829
L8GTC5	CDPalcohol phosphatidyltransferase superfamily protein	2.41281e+06	830
L8HFI8	Uncharacterized protein	2.40721e+06	831
L8HIK0	2oxo acid dehydrogenase acyltransferase catalytic subunit	2.39537e+06	832
L8H4Q0	Methyltransferase domain containing protein	2.39411e+06	833
L8GS53	DSS1/SEM1 family protein	2390380	834
L8H5T1	Uncharacterized protein	2389558	835
L8H5P3	Fbox domain containing protein	2375058	836
L8GY82	Actin subfamily protein	2345494	837
L8GU91	40S ribosomal protein S9	2.3295e+06	838
L8GNG5	Myblike DNA-binding domain containing protein	2.32095e+06	839
L8GHA1	PAPA-1 domain-containing protein	2.31773e+06	840
L8H8U6	Origin recognition complex subunit 5 family protein	2.31344e+06	841
L8HBH4	Leucine-rich repeat and WD repeat-containing protein 1	2.30104e+06	842
L8GTW2	Peptidase M16 family protein	2.28593e+06	843
L8GPZ7	Endonuclease/exonuclease/phosphatase family protein	2.28268e+06	844
L8HDW2	Diadenosine tetraphosphate synthetase	2281281	845
L8GRC8	Rasrelated protein Rab-21, putative	2.26789e+06	846
L8GU27	Uncharacterized protein	2.2544e+06	847
L8GKH1	Protein-histidine N-methyltransferase	2.22506e+06	848
L8HBS3	Mitochondrial genome maintenance protein	2.22079e+06	849
L8GYI6	Uncharacterized protein	2.21578e+06	850
L8HGF1	Ras subfamily protein	2.20186e+06	851
L8H5D1	Dual specificity protein kinase	2.1924e+06	852
L8HCJ2	Hsp40, putative	2.18544e+06	853
L8HH61	Proteasome subunit alpha type	2.17673e+06	854
L8H601	TNF receptor-associated protein 1, putative	2173254	855
L8GP70	Oxidoreductase, short chain dehydrogenase/reductase superfamily protein	2168088	856
L8GMA0	Beige/BEACH domain containing protein	2.16387e+06	857
L8GCI0	DnaJ domain containing protein	2.16292e+06	858
L8HHF4	L51_S25_CI-B8 domain-containing protein	2.15184e+06	859
L8GQF0	Bromodomain domain containing protein	2.12429e+06	860
L8GNM8	Alcohol dehydrogenase GroESlike domain containing protein	2.10159e+06	861
L8GIC8	Clathrin adaptor complex small chain subfamily protein	2.08845e+06	862
L8H1A6	KH domain containing protein	2.0872e+06	863
L8HCN4	Uncharacterized protein	2.08468e+06	864
L8GRI2	ARID/BRIGHT DNA binding domain containing protein	2.07365e+06	865
L8GID1	Universal stress domain containing protein	2.04164e+06	866
L8GUX4	COP9 signalosome complex subunit 3	2.02198e+06	867
L8GNA5	NADPH--cytochrome P450 reductase	1.98762e+06	868
L8GX68	Nucleolar zincfinger protein	1.98207e+06	869
L8H882	Signal recognition particle 9 kDa protein	1.92731e+06	870
L8H0P8	Peroxin-3 protein	1.92095e+06	871
L8HMF9	Putative snoRNA binding domain containing protein	1.91614e+06	872
L8H0T7	Universal stress protein (USP) family protein	1.91378e+06	873
L8GMR5	Ras subfamily protein	1.89862e+06	874
L8GI50	CP-type G domain-containing protein	1.89559e+06	875
L8H901	Uncharacterized protein	1872532	876
L8HDL8	MYND finger domain containing protein	1.86453e+06	877
L8H7V2	ORC4_C domain-containing protein	1.85858e+06	878
L8GSK9	Pentatricopeptide repeat domain/PPR repeatcontaining protein	1.76914e+06	879
L8GG46	Uncharacterized protein	1.74955e+06	880
L8GF07	THO complex 5, putative	1687250	881
L8GIW8	Zinc finger domain containing protein	1.64213e+06	882
L8GR03	Rho-GAP domain-containing protein	1.62665e+06	883
L8GU98	Uncharacterized protein	1.62471e+06	884
L8HJS9	RNA recognition motif domain containing protein	1.61569e+06	885
L8H2Y7	Uncharacterized protein	1.57011e+06	886
L8GGF9	DNA topoisomerase	1545674	887
L8HIM0	Arl5family small GTPase	1.50668e+06	888
L8GJV9	SURF1-like protein	1.45879e+06	889
L8H879	U3 small nucleolar ribonucleoprotein protein MPP10	1.44683e+06	890
L8HLH0	Krr1 family protein	1.4299e+06	891
L8GQQ4	Leucine rich repeat domain containing protein	1.41754e+06	892
L8GYK4	RhoGEF domain containing protein	1405352	893
L8HBM4	Uncharacterized protein	1.38565e+06	894
L8GKE8	NAD-dependent epimerase/dehydratase family protein	1.36958e+06	895
L8H359	Citrate transport family protein	1.33771e+06	896
L8GT42	Uncharacterized protein	1.23854e+06	897
L8GTN6	Catalase	1.23359e+06	898
L8GW17	Protein phosphatase 2C domain containing protein	1.15874e+06	899
L8GXW0	BTB/POZ domain containing protein	965072	900
L8HEW0	WD repeat protein WDR3, putative	799899	901

## Sheet: PullDown NI
Accession	Description	Abundance	Rank
AZL89424.1	translation initiation factor 4a [Megavirus baoshan]	10083863398	1
L8HED5	C2 domain containing protein	18323946541	1
L8GT00	Actin-1, putative	15679851752	2
L8H3M3	Hyaluronan / mrna binding family protein	6.07935e+09	3
L8GXZ0	ATP synthase subunit beta	4620549686	4
L8GI68	Antibiotic biosynthesis monooxygenase subfamily protein	3.7127e+09	5
L8GT20	Eukaryotic translation elongation factor 2, putative	3632984900	6
L8GYD5	3-hydroxy-3-methylglutaryl coenzyme A reductase	2821201407	7
L8HDK5	Actinrelated protein 3, putative	2282088526	8
L8GSS1	Actin subfamily protein	2201723481	9
L8H3B3	Domain found in if2b/if5 domain containing protein	1554329443	10
L8GJF0	Ribosomal protein L11, domain containing protein	1551355738	11
L8GY34	Universal stress domain containing protein	1.52163e+09	12
L8HKL4	Copper transporter	1423364588	13
L8GID1	Universal stress domain containing protein	1405827546	14
L8H6U1	60s Acidic ribosomal protein	1177836348	15
L8H0I0	Polyadenylate-binding protein	1.014e+09	16
L8GZK1	Elongation factor 1alpha, somatic form, putative (Fragment)	1.00598e+09	17
L8H192	Actin-related protein 2/3 complex subunit 5	1002571232	18
L8H3D2	Calcium binding atopyrelated autoantigen 1, putative	9.49474e+08	19
L8GZ87	Thioredoxin domain containing protein	9.41873e+08	20
L8H841	Adenylosuccinate synthetase	924528396	21
L8HLM4	HnRNPL/PTB/hephaestus splicing factor subfamily protein	922529899	22
L8GLG4	40S ribosomal protein S30	896474992	23
L8GR48	Uncharacterized protein	8.79315e+08	24
L8GDP5	Universal stress domain containing protein	864367714	25
L8H9E4	Probable methylthioribulose-1-phosphate dehydratase	8.32272e+08	26
L8GDD9	Hsp40, putative	8.31756e+08	27
L8HKM6	FFD and TFG box motifscontaining protein	813720862	28
L8H4I5	RanBP1 domain containing protein	802488000	29
L8GYM6	VASt domain-containing protein	7.89139e+08	30
L8GTN6	Catalase	7.77002e+08	31
L8GLV7	M protein repeat-containing protein	7.46821e+08	32
L8HBQ3	Ribosomal protein S10p/S20e, putative	733457492	33
L8GU24	AMPdependent synthetase and ligase	725658702	34
L8H836	V-type proton ATPase proteolipid subunit	707364774	35
L8HDW9	Oxidoreductase, zincbinding dehydrogenase, putative	7.03979e+08	36
L8GT97	Dihydrolipoyllysine-residue succinyltransferase	687150514	37
L8HEA2	I/LWEQ domain containing protein	6.77858e+08	38
L8H437	DnaJ homolog subfamily C member 16	671167270	39
L8GTB7	Uncharacterized protein	6.70913e+08	40
L8GNF7	Uncharacterized protein	6.4602e+08	41
L8HJW0	Molybdopterin molybdenumtransferase	6.44397e+08	42
L8HDR8	Alanineglyoxylate aminotransferase	630784322	43
L8GVG9	Chaperone protein DnaK, putative	6.20245e+08	44
L8H7U0	AcetylCoA carboxylase, biotin carboxylase subunit, putative	6.11506e+08	45
L8HFA0	L-type lectin-like domain-containing protein	607311174	46
L8H998	Aldehyde dehydrogenase, mitochondrial, putative	5.82426e+08	47
L8GPQ3	Ribosomal protein L10, putative	5.73992e+08	48
L8H928	DUF4139 domain-containing protein	5.69797e+08	49
L8H721	Adenylosuccinate lyase	5.22491e+08	50
L8GWZ2	Arp2/3 complex 34 kDa subunit	5.19732e+08	51
L8HAK4	3hydroxyacyl-CoA dehydrogenase	514469695	52
L8GGC6	CBS domain containing protein	512597112	53
L8GVM7	E3 ubiquitin protein ligase	5.04232e+08	54
L8H3N1	Gelation factor, putative	497053244	55
L8HFT9	Malate dehydrogenase	4.89268e+08	56
L8GVW9	Doublecortin protein	481317119	57
L8HA46	WD repeat domain 5B, putative	4.81089e+08	58
L8H0P3	40S ribosomal protein S12	4.71245e+08	59
L8GTS0	Uncharacterized protein	4.58928e+08	60
L8HC00	Eukaryotic translation initiation factor 3 subunit D	453350182	61
L8GM08	Peroxisomalcoenzyme A synthetase	4.4824e+08	62
L8GT55	Urease accessory protein UreG, putative	4.16547e+08	63
L8H1Y9	Tetratricopeptide repeat domain containing protein	4.16355e+08	64
L8GMB8	C2H2-type domain-containing protein	4.07418e+08	65
L8H8X3	DnaJ domain containing protein	4.02513e+08	66
L8GPM0	Uncharacterized protein	4.01731e+08	67
L8GZ48	Xanthine dehydrogenase	398400390	68
L8HGK1	Uncharacterized protein	376248294	69
L8HE56	Nuclear transport factor 2 (Ntf2) domain containing protein	343285838	70
L8GE20	RanBP2-type domain-containing protein	341946034	71
L8GG56	High molecular weight heat shock protein	324227568	72
L8GYR9	Ribosomal S29 subunit	3.13618e+08	73
L8H1A1	Surface antigen repeat-containing protein	3.12948e+08	74
L8HG04	Isocitrate dehydrogenase subunit 1, mitochondrial, putative	312875467	75
L8GN83	Uncharacterized protein	311577251	76
L8H820	MethylcrotonoylCoA carboxylase beta chain, mitochondrial, putative	3.02047e+08	77
L8HDC5	MAPEG domain containing protein	292665338	78
L8H955	Protein-synthesizing GTPase	2.90435e+08	79
L8GUV2	Chaperonin GroL, putative	2.82227e+08	80
L8GN89	6,7-dimethyl-8-ribityllumazine synthase	2.70574e+08	81
L8GRX0	Eukaryotic translation initiation factor 5A	2.70288e+08	82
L8GRK1	Variant sh3 domain containing protein	270188656	83
L8GWD2	NDK domain-containing protein	2.6446e+08	84
M0QSP9	K+ channel tetramerisation subfamily protein	2.63488e+08	85
L8GVQ1	Vacuolar proton ATPase, putative	2.55913e+08	86
L8HDC1	Actin-related protein 2/3 complex subunit 3	255402192	87
L8GVE5	LsmAD domain containing protein	2.45052e+08	88
L8H373	14_3_3 domain-containing protein	2.4478e+08	89
L8HHR9	Glutathione Stransferase, C-terminal domain containing protein	236737212	90
L8GJ65	GTPase activating protein	2.32896e+08	91
L8H880	Glycosyl hydrolases family 25 subfamily protein	2.2807e+08	92
L8H2I1	Nin one binding (NOB1) Zn-ribbon family protein	2.2699e+08	93
L8H026	ATP synthase, Delta/Epsilon chain, betasandwich domain containing protein	2.25884e+08	94
L8HCD7	WD domain, G-beta repeat-containing protein (Fragment)	2.24599e+08	95
L8GKC5	Methyltransferase	222888727	96
L8GG41	Alpha amylase, catalytic subfamily protein	2.20055e+08	97
L8GWB9	Signal transducer and activator of transcription STAT family protein	2.193e+08	98
L8H0R3	Glycine cleavage Tprotein (Aminomethyl transferase) domain containing protein	2.17749e+08	99
L8GKN2	Glycerophosphocholine phosphodiesterase	2.1626e+08	100
L8GW56	Universal stress domain containing protein	2.14371e+08	101
L8H8B9	Arrestin (Or santigen), n-terminal domain containing protein	2.13732e+08	102
L8GM39	Aspartyl aminopeptidase	2.11517e+08	103
L8H0H0	Peptidylprolyl isomerase	208896073	104
L8GLA6	Nuclear cap-binding protein subunit 2	2.05946e+08	105
L8H1E5	F-actin-capping protein subunit alpha	2.01378e+08	106
L8GDW2	Uncharacterized protein	1.97471e+08	107
L8H3P8	Aldehyde dehydrogenase	1.94678e+08	108
L8H562	SAP domain-containing protein	1.91414e+08	109
L8HHP1	Uncharacterized protein	1.91401e+08	110
L8GL42	Poly [ADP-ribose] polymerase	1.91078e+08	111
L8GLZ9	Uncharacterized protein	1.89486e+08	112
L8GG64	CBS domain containing protein	189362627	113
L8HAZ3	Nucleosome assembly protein family	1.88783e+08	114
L8GDX6	GYF domain containing protein	1.87591e+08	115
L8H6G1	Molybdopterin molybdenumtransferase	1.86787e+08	116
L8GSF0	Nuclease domain containing protein	1.86198e+08	117
L8GGG5	Zinc finger (CCCHtype) family protein	1.8511e+08	118
L8GHP9	Protein translation factor, putative	1.81915e+08	119
L8HBW8	Uncharacterized protein	1.8102e+08	120
L8HFW9	RNA recognition motif domain containing protein	1.80934e+08	121
L8GTU2	Secretion protein MttC, putative	180915072	122
L8GKW6	Splicing factor, CC1like subfamily protein	180353061	123
L8HHQ4	60S ribosomal protein L29	179976920	124
L8HF78	Ribosomal L22e protein family	178938986	125
L8H1A7	Uncharacterized protein	1.78819e+08	126
L8HGS1	Hsp40, putative	1.77022e+08	127
L8H9J9	AICAR transformylase	176749184	128
L8HIA3	2-amino-3-carboxymuconate-6-semialdehyde decarboxylase	1.75761e+08	129
L8HLV3	Universal stress protein	170554538	130
L8H2G8	Gelsolin repeat-containing protein (Fragment)	1.69899e+08	131
L8GPH0	Uncharacterized protein	169746006	132
L8HF06	40S ribosomal protein S25	165226879	133
L8GZH7	Uncharacterized protein	163613567	134
L8GTV2	p18, putative	1.6348e+08	135
L8HEB3	RNA recognition domain containing protein	163040816	136
L8H2B2	Hemolysintype calcium-binding region, putative	1.62012e+08	137
L8GR31	Uncharacterized protein	1.59003e+08	138
L8GXA8	Copine VIII, putative	1.58031e+08	139
L8H9Q4	Ribosomal protein s27a, putative	155315023	140
L8GY66	Villin headpiece domain containing protein	1.53105e+08	141
L8H9E9	Uncharacterized protein	152198599	142
L8GUR3	Peroxiredoxin2F, mitochondrial, putative	151174264	143
L8GGL6	6phosphogluconate dehydrogenase NAD-binding domain containing protein	1.5115e+08	144
L8H3R6	Cyst specific protein, putative	1.49919e+08	145
L8H2D5	AMPbinding enzyme domain containing protein	149787543	146
L8GRC7	Ribosomal L18p/L5e family	1.48984e+08	147
L8HA34	Ribosomal protein S17, putative	1.48902e+08	148
L8HKT1	Calponin domain containing protein	1.46396e+08	149
L8GTB3	HMG (High mobility group) box domain containing protein	1.45314e+08	150
L8GF48	CBS domain containing protein	1.43331e+08	151
L8GGS1	Kelch repeat protein	1.40284e+08	152
L8GTI9	RNA methyltransferase, TrmH superfamily protein	137830372	153
L8GTP4	Uncharacterized protein (Fragment)	136277879	154
L8HFM0	Ribonucleoside-triphosphate reductase (thioredoxin)	136256401	155
L8H085	LIM domain containing protein	133436160	156
L8GE28	Protein disulfideisomerase domain containing protein	1.3182e+08	157
L8GJD9	Enhancer of rudimentary family protein	128501859	158
L8H4P8	Guanine nucleotide-binding protein beta subunit, putative	1.28078e+08	159
L8HCT7	60s Acidic ribosomal protein	127574012	160
L8H652	Ribosephosphate pyrophosphokinase 3, mitochondrial, putative	124771170	161
L8HA01	Uncharacterized protein	1.2381e+08	162
L8HF32	GRAM domain containing protein	1.22903e+08	163
L8GRL5	Ribosomal protein L23, putative	1.22735e+08	164
L8HIH6	Uncharacterized protein	1.20887e+08	165
L8H2M8	Ribosomal protein S9, putative	120396131	166
L8GYE2	Nucleosome assembly protein (NAP), putative	1.2005e+08	167
L8GZ26	Uncharacterized protein	1.18864e+08	168
L8GY93	Uncharacterized protein	1.17454e+08	169
L8GG65	Inosineuridine preferring nucleoside hydrolase family protein	114629719	170
L8HCR8	Zinc finger domain containing protein	1.14045e+08	171
L8GCW0	FoP_duplication domain-containing protein	1.11932e+08	172
L8H2X2	AP-3 complex subunit delta	1.11898e+08	173
L8GGT8	Chitinase domain containing protein 1, putative	110824323	174
L8H0Q0	Vacuolar ATP synthase subunit F, putative	1.10776e+08	175
L8HMU1	Myosin2 heavy chain, non muscle, putative	109568184	176
L8GL66	Uncharacterized protein	1.0953e+08	177
L8H9I0	Xanthine dehydrogenase	109253939	178
L8HKD4	Uncharacterized protein	1.09161e+08	179
L8HG28	Secondary thiamine-phosphate synthase enzyme	1.06514e+08	180
L8H4X4	Pyrroline-5-carboxylate reductase	1.06217e+08	181
L8GZU6	Mitochondrion protein	105942073	182
L8HMG4	Adenylyl cyclase-associated protein	1.03561e+08	183
L8H3R9	Uncharacterized protein	103447189	184
L8GN54	RNA recognition motif domain containing protein	1.03062e+08	185
L8GY97	TBC domain containing protein	1.02842e+08	186
L8H388	Electron transfer flavoprotein subunit beta	1.02566e+08	187
L8GF41	14_3_3 domain-containing protein	1.01715e+08	188
L8H4W8	Oxoglutarate dehydrogenase (succinyl-transferring)	1.00877e+08	189
L8GJT0	CUE domain containing protein	9.84372e+07	190
L8GHW5	C8 sterol isomerase	9.83646e+07	191
L8H4F8	Histone H2B	97632644	192
L8HIC2	Cytochrome b-c1 complex subunit Rieske, mitochondrial	97076503	193
L8HH98	Protein kinase domain containing protein	9.64437e+07	194
L8GMK3	HTH HARE-type domain-containing protein	96234398	195
L8GW48	PAKA subfamily protein kinase	9.56296e+07	196
L8HH90	1-aminocyclopropane-1-carboxylate deaminase	95427155	197
L8GTH5	Uncharacterized protein	9.51829e+07	198
L8GH98	FAD-binding PCMH-type domain-containing protein	9.48276e+07	199
L8H5D8	CBS domain containing protein	9.44202e+07	200
L8GE44	PHDfinger domain containing protein	94142360	201
L8GTY9	Regulator of chromosome condensation (RCC1) repeat domain containing protein	9.38492e+07	202
L8GQR7	Initiation factor eif4 gamma, middle, putative	9.37237e+07	203
L8GUY0	Uncharacterized protein	9.35251e+07	204
L8HI67	Derlin	91516288	205
L8HK22	Serine/threonine-protein phosphatase	9.13694e+07	206
L8H6I5	EF hand domain containing protein	91241842	207
L8GIZ9	AD domain-containing protein	91064340	208
L8HFN7	COX assembly mitochondrial protein	90245889	209
L8GJ15	WD repeatcontaining protein	8.96546e+07	210
L8GJ29	SH3 domain containing protein	88574955	211
L8HC71	Protein disulfideisomerase domain containing protein	88331541	212
L8GIF5	Tetratricopeptide repeat domain containing protein	8.60749e+07	213
L8GL45	Uncharacterized protein	8.60375e+07	214
L8GW81	Btz domain-containing protein	85439992	215
L8GF83	Peroxiredoxin 2, putative	8.52959e+07	216
L8H653	Eukaryotic translation initiation factor 4 gamma 3 (EIF4-gamma 3), putative	8.5026e+07	217
L8H1Q1	Uncharacterized protein	84607973	218
L8GXR9	Hydroxyisourate hydrolase	83683711	219
L8GRK5	RSL1D1 protein	8.36545e+07	220
L8HCP9	Phospholipase D	82123701	221
L8GTD5	Fbox domain containing protein (Fragment)	81862787	222
L8GS62	Ribonucloprotein	8.14391e+07	223
L8HHW3	60s Acidic ribosomal protein (Fragment)	81280634	224
L8GZD2	DUF2263 domain-containing protein	81093329	225
L8HHV0	E3 ubiquitinprotein ligase rbra, putative	8.08802e+07	226
L8HA59	RNA recognition motif domain containing protein	8.05674e+07	227
L8GS96	NADH-cytochrome b5 reductase	80336707	228
L8GZ90	BAR domain containing protein	7.87357e+07	229
L8GVK6	MIR domain containing protein	7.81313e+07	230
L8GXR2	AcetylCoA acyltransferase, putative	7.80639e+07	231
L8HFL4	rRNA pseudouridine synthase, putative	7.78395e+07	232
L8GHY3	Smad nuclearinteracting protein 1, putative (Fragment)	7.77959e+07	233
L8GXC1	Uncharacterized protein	77369656	234
L8HE68	Nascent polypeptide-associated complex subunit beta	76490702	235
L8H3V8	Hydrolase, alpha/beta fold family	7.50953e+07	236
L8GW41	FeS protein assembly co-chaperone HscB, putative	7.49616e+07	237
L8GNS2	Uncharacterized protein	73506519	238
L8GYI6	Uncharacterized protein	7.29198e+07	239
L8HIE2	CHCH domain containing protein	72663546	240
L8HJG1	Ribosomal protein L19	7.16081e+07	241
L8H974	Uncharacterized protein	7.15782e+07	242
L8GWE3	Uncharacterized protein	7.15408e+07	243
L8H309	OTU family cysteine protease	7.1293e+07	244
L8HGD1	Tubulin beta chain	70844112	245
L8HH66	H(+)-transporting two-sector ATPase	7.07913e+07	246
L8HJL5	Branched-chain alpha-KETO ACID decarboxylase E1 beta subunit, putative	6.97492e+07	247
L8GQY4	Endoplasmic reticulum transmembrane protein	6.87508e+07	248
L8GJ19	Phosphatidylinositol glycan	6.77315e+07	249
L8GK33	Amine oxidase	67298608	250
L8HFB9	Uncharacterized protein	66353671	251
L8H1M7	Eukaryotic translation initiation factor SUI1 family protein	6.5896e+07	252
L8HGP2	Succinate dehydrogenase [ubiquinone] iron-sulfur subunit, mitochondrial	6.56951e+07	253
L8HJH8	Uncharacterized protein	6.50808e+07	254
L8GIP8	Regulator of chromosome condensation (RCC1) repeat domain containing protein	64928574	255
L8GZB9	Transporter, major intrinsic protein (MIP) superfamily protein	64598434	256
L8GY60	Uncharacterized protein	6.44577e+07	257
L8HJ95	NHL repeat-containing protein	6.37861e+07	258
L8GWH2	Uncharacterized protein	6.35058e+07	259
L8HDY6	Myblike DNA-binding domain, SHAQKYF class subfamily protein	6.32166e+07	260
L8HBW3	BAG domain containing protein	6.25421e+07	261
L8H9V1	Vacuolar proton pump subunit B	62424894	262
L8HEG7	Stressinducible protein STI1-like, putative	6.19455e+07	263
L8HJD7	Chaperone protein DnaJ, putative	6.1939e+07	264
L8H6L8	Proteasome activator protein	61448575	265
L8GI91	Electron transfer flavoprotein subunit alpha	61106456	266
L8GQ45	Peptidyl-prolyl cis-trans isomerase	60956823	267
L8H708	RNase NYN domain-containing protein	6.08532e+07	268
L8HHG7	OTUlike cysteine protease family protein	60274568	269
L8HJG2	Macro domain containing protein	60023426	270
L8GY99	Uncharacterized protein	5.98287e+07	271
L8H038	Homoserine Oacetyltransferase	59523753	272
L8HB34	Eukaryotic translation initiation factor 5B	59132858	273
L8GI75	ATP synthase subunit epsilon, mitochondrial, putative	58662885	274
L8GLJ4	Histone H2A	5.86078e+07	275
L8GNH8	60S ribosomal protein L7a	5.83148e+07	276
L8H460	COPI_C domain-containing protein	58275282	277
L8GRU3	Glucosyl hydrolase family protein	58001078	278
L8GWQ8	Uncharacterized protein	5.77634e+07	279
L8GIR3	Pyruvate kinase	57452347	280
L8GY75	Ribosomal protein L6e, putative	56812263	281
L8H0X3	Bms1-type G domain-containing protein	5.63418e+07	282
L8HHV8	NADH dehydrogenase [ubiquinone] 1 alpha subcomplex subunit 12	5.54317e+07	283
L8GI03	Znfinger domain containing protein	5.52525e+07	284
L8GMW7	Zinc finger domain containing protein	5.50068e+07	285
L8HIT4	Uncharacterized protein	5.43031e+07	286
L8GSQ3	Cytochrome c1, putative	5.42841e+07	287
L8HLW0	Interferoninducible protein Gig2, putative	5.37034e+07	288
L8H6X5	THUMP domain containing protein	5.36797e+07	289
L8HH34	Uncharacterized protein	53348048	290
L8GN61	40S ribosomal protein S21	53185647	291
L8GF96	RasGEF domain containing protein	52964187	292
L8GYB0	Glycylpeptide N-tetradecanoyltransferase	5.25285e+07	293
L8GW30	40S ribosomal protein S26	5.20307e+07	294
L8H264	PremRNA processing factor 3 (PRP3) protein	5.1842e+07	295
L8HBG0	Uncharacterized protein	51816248	296
L8GVI2	60S ribosomal protein L13	5.15964e+07	297
L8H3J5	Ubiquitinyl hydrolase 1	5.13957e+07	298
L8HI06	Uncharacterized protein	5.13058e+07	299
L8GGP1	Small nuclear ribonucleoprotein Sm D3	5.11364e+07	300
L8HHF4	L51_S25_CI-B8 domain-containing protein	5.09549e+07	301
L8HLL5	MORN repeat-containing protein	5.06097e+07	302
L8GQH6	Aurora kinase	50084376	303
L8HJG5	Cell cycle control protein	4.96272e+07	304
L8GI00	Uncharacterized protein	4.91751e+07	305
L8H3Y7	Uncharacterized protein	4.91509e+07	306
L8H2Z7	Uncharacterized protein	4.90806e+07	307
L8GSN9	Adhesion regulating molecule region protein, putative	4.83663e+07	308
L8HCQ8	Succinyl coenzyme A synthetase alpha subunit (Fragment)	47979914	309
L8HJ76	Uncharacterized protein	4.79389e+07	310
L8HAW7	Autophagy-related protein 27	4.78342e+07	311
L8GPP8	Glutathione transferase	4.76225e+07	312
L8GWF5	Serine/threonine-protein phosphatase	4.70902e+07	313
L8HE36	RNA recognition motif domain containing protein	46915244	314
L8GSZ9	EF1 guanine nucleotide exchange domain containing protein	4.66787e+07	315
L8GKH2	NIPSNAP family protein	4.65901e+07	316
L8H329	Transducin family protein	4.64964e+07	317
L8HKZ9	HMG (High mobility group) box domain containing protein	45941668	318
L8GPI2	Fumarate hydratase	4.57174e+07	319
L8GG83	ATP synthase F1, gamma subunit	4.55619e+07	320
L8GF67	23S rRNA methyltransferase, putative	45430808	321
L8GPC4	Glutathione peroxidase	45271752	322
L8H0G5	Uncharacterized protein	4.48687e+07	323
L8HKG2	RNA recognition motif domain containing protein	44529543	324
L8H0R1	Uncharacterized protein	44373180	325
L8HKF0	WD repeat domain 70, putative	44192842	326
L8H4L1	EF1 guanine nucleotide exchange domain containing protein	44171332	327
L8HMW5	GTP cyclohydrolase II, putative	44162453	328
L8GYZ5	SRFtype transcription factor (DNA-binding and dimerization domain) domain containing protein	44102520	329
L8GQE2	Mitochondrial import inner membrane translocase subunit TIM22	4.3827e+07	330
L8GP28	GRAM domain containing protein	4.33221e+07	331
L8HLI4	Guanylate cyclase	43137132	332
L8GDA2	Uncharacterized protein	4.25877e+07	333
L8GNY6	Ribosomal protein L44, putative	4.23577e+07	334
L8GGT0	Cofilin/tropomyosin-type actin-binding protein	42223427	335
L8H1A6	KH domain containing protein	4.21464e+07	336
L8GN90	Histone H2A	41408345	337
L8HE27	Uncharacterized protein	41206236	338
L8GM11	Uncharacterized protein	4.08356e+07	339
L8H7Y4	RNA recognition motif domain containing protein	4.07853e+07	340
L8HDV8	Pinin/SDK/memA/ protein region protein, putative	40591601	341
L8HCV2	Actin binding protein	4.05489e+07	342
L8HLB6	Peroxisomal 2,4dienoyl-coa reductase	4.04382e+07	343
L8HES1	Catalytic, putative	4.04154e+07	344
L8H177	Uncharacterized protein	4.01707e+07	345
L8GM84	Glycerol-3-phosphate dehydrogenase [NAD(+)]	4.00188e+07	346
L8HIZ4	Oxidoreductase, zincbinding dehydrogenase superfamily protein	39962071	347
L8HDE3	Hypoxia induced protein region protein, putative	39699461	348
L8GDQ2	Uncharacterized protein	3.92241e+07	349
L8GZ52	Inosine5'-monophosphate dehydrogenase	3.91194e+07	350
L8GPE5	Uncharacterized protein	3.86313e+07	351
L8HII2	Ubiquitin family protein	3.8531e+07	352
L8H2B5	Tetratricopeptide repeat domain containing protein	3.82853e+07	353
L8GQX0	Urease	3.79159e+07	354
L8GDA3	Uncharacterized protein	37640116	355
L8H219	Isoform 2 of serologically defined colon cancer antigen 1 family protein	3.71767e+07	356
L8H7B6	O-methyltransferase family 3 protein	3.70063e+07	357
L8HM44	FYVE zinc finger domain/Ankyrin repeatcontaining protein	3.69122e+07	358
L8GH44	Bifunctional GlmU protein	3.68397e+07	359
L8H2W4	Protein phosphatase 2C domain containing protein	36463308	360
L8H9T1	Uncharacterized protein	36436492	361
L8HF68	La domain containing protein	3.61515e+07	362
L8GTE2	GRAM domain containing protein	3.54691e+07	363
L8GPY9	5-methyltetrahydropteroyltriglutamate--homocysteine S-methyltransferase	3.54413e+07	364
L8GU27	Uncharacterized protein	3.52907e+07	365
L8GE13	Proteintyrosine-phosphatase	35192524	366
L8HLQ6	RNA recognition motifdomain containing protein	3.50428e+07	367
L8H0Q3	Purple acid phosphatase	34796553	368
L8GM55	RNA binding motif containing protein	3.47954e+07	369
L8HES7	Uncharacterized protein	3.45077e+07	370
L8GUA3	SH3 domain containing protein	34273044	371
L8H078	Methylglyoxal synthase	34247538	372
L8GXE7	Hydrolase, NUDIX domain containing protein	3.37753e+07	373
L8HKJ9	Zinc knuckle domain containing protein	33769000	374
L8H116	Uncharacterized protein	33688612	375
L8H910	RNA recognition motif domain containing protein	33540452	376
L8HEJ7	Acyl-coenzyme A oxidase	3.34121e+07	377
L8GL39	Thioredoxin domain containing protein	33348382	378
L8GI65	6PF2K domain-containing protein	33279067	379
L8HJ08	40S ribosomal protein S8	3.32368e+07	380
L8GM47	Hydroxyacylglutathione hydrolase	3.30957e+07	381
L8HFN0	Oxidoreductase, short chain dehydrogenase/reductase superfamily protein	3.30855e+07	382
L8GXB7	Heat shock protein gp96, putative	33069274	383
L8GQL2	Tetratricopeptide repeat domain containing protein	3.297e+07	384
L8H2N5	PWI domain containing protein	32933953	385
L8GHC6	Cleavage stimulation factor 50 kDa subunit	3.27895e+07	386
L8GUM9	60S ribosomal protein L36	3.2631e+07	387
L8GLH3	Sec16_C domain-containing protein (Fragment)	3.25258e+07	388
L8HC73	Kelch repeat protein	3.2403e+07	389
L8HCS5	Acetyltransferase component of pyruvate dehydrogenase complex	3.1866e+07	390
L8GKU5	Stretchresponsive fibronectin protein type 3, putative	3.16974e+07	391
L8GVK3	RNA recognition motif domain containing protein	3.16158e+07	392
L8H968	Molybdopterin synthase sulfur carrier subunit	30832536	393
L8GPQ8	Protein phosphatase 1, regulatory subunit 7, putative	3.08217e+07	394
L8HEL3	F_actin_bund_C domain-containing protein	30518432	395
L8GMT3	SH3 domain containing protein	3.04108e+07	396
L8GTE5	Uncharacterized protein	3.03249e+07	397
L8HG66	Peptidylprolyl cis-trans isomerase, cyclophilin-type domain containing protein	3.0261e+07	398
L8HK54	Diacylglycerol kinase	30225073	399
L8GJC3	Uncharacterized protein	30181204	400
L8H477	Imidazoleglycerol-phosphate dehydratase	30134105	401
L8GT08	Multifunctional fusion protein	29969172	402
L8HLS8	Peroxiredoxin, putative	29571178	403
L8HHY0	Pre-mRNA-processing factor 19	29410549	404
L8HFA5	Chaperone protein DnaJ, putative	2.92657e+07	405
L8GTL2	Gpatch domain containing protein	2.91918e+07	406
L8GFM8	GAMMA CA3 (GAMMA CARBONIC ANHYDRASE 3), putative	29187796	407
L8GQA0	Regulator of chromosome condensation (RCC1) repeat domain containing protein	2.90781e+07	408
L8H6U2	Heat shock protein 90 alpha, putative	2.88252e+07	409
L8HK08	C2 domain containing protein	2.85823e+07	410
L8GP99	Uncharacterized protein	2.85728e+07	411
L8H0S1	QaSNARE, SYP3/Sed5p/Syntaxin 5-type, putative	28462548	412
L8GQK7	Uncharacterized protein	2.83749e+07	413
L8GM24	Regulator of chromosome condensation (RCC1) repeat domain containing protein	28291380	414
L8GGT4	Uncharacterized protein	2.80914e+07	415
L8HBF4	Uncharacterized protein	27789533	416
L8H8P1	WD repeat domain 57 (U5 snRNP specific), putative	27404191	417
L8H2R6	Homeobox domain containing protein	2.72538e+07	418
L8HKA7	Complex III subunit 9	27227934	419
L8HHR2	Myosin IC heavy chain, putative	27134390	420
L8GY95	Zinc finger, c2h2 type domain containing protein	2.66222e+07	421
L8H4K6	TolAlike protein	2.65301e+07	422
L8HC90	Pre-mRNA-splicing factor SYF2	26442852	423
L8GIW4	Serine/threonine protein kinase	2.6433e+07	424
L8HF89	Ubiquitin interaction motif domain containing protein	26421502	425
L8GX89	Ser/Thr phosphatase family superfamily protein	2.63262e+07	426
L8HG02	RNA recognition motif domain containing protein	2.62912e+07	427
L8HEG9	Low temperature viability protein	2.60853e+07	428
L8GX53	60S ribosomal protein, putative	25863336	429
L8GM99	Vtype ATPase, D subunit	25686715	430
L8H1I5	Uncharacterized protein	2.56756e+07	431
L8H7Y6	AcylCoenzyme A dehydrogenase family, member 10 isoform 7, putative	25457636	432
L8H825	RNA recognition motif domain containing protein	2.53124e+07	433
L8GHE6	40S ribosomal protein S27	2.52244e+07	434
L8H418	Ribosomal protein L14, putative	2.52135e+07	435
L8HBI3	Serologically defined breast cancer antigen 84 isoform 1, putative	2.51174e+07	436
L8GUQ4	Uncharacterized protein	25071948	437
L8GM96	HEAT repeat domain containing protein	2.49012e+07	438
L8HA23	Uracil-DNA glycosylase	2.48543e+07	439
L8GLR8	Uncharacterized protein	24761740	440
L8GHR0	Leucine Rich Repeatcontaining protein	2.47523e+07	441
L8GX40	Uncharacterized protein	2.47161e+07	442
L8GG53	Longin domain-containing protein (Fragment)	2.46549e+07	443
L8HBZ4	Cactin, putative	2.45872e+07	444
L8GIV4	Elongation factor 1-alpha	24291670	445
L8GP81	RNA recognition motif domain containing protein	24248064	446
L8GQJ1	Uncharacterized protein (Fragment)	24180942	447
L8GVU4	Eukaryotic translation initiation factor 3 subunit K	23991797	448
L8H8H2	Calmodulin, putative (Fragment)	2.37841e+07	449
L8HKH9	Uncharacterized protein	2.37144e+07	450
L8GUW6	Uncharacterized protein	23708808	451
L8GTG1	RNA methyltransferase, TrmH superfamily protein	23403320	452
L8GTT8	Uncharacterized protein	23010486	453
L8GN82	AIR carboxylase	22814350	454
L8H879	U3 small nucleolar ribonucleoprotein protein MPP10	2.27291e+07	455
L8GPG5	Acyl carrier protein	2.26876e+07	456
L8GS87	Saccharopine dehydrogenase (Nad+, l-lysine forming), putative	22207378	457
L8GVZ8	Uncharacterized protein	22203207	458
L8GS51	C2 domain containing protein	2.21382e+07	459
L8HE63	Tubulin beta chain	22074292	460
L8H3Q7	Spliceosomal protein, putative	22036296	461
L8GY72	Uncharacterized protein (Fragment)	2.19779e+07	462
L8HIN3	Uncharacterized protein	21896021	463
L8H3G1	CBS domain containing protein	2.1874e+07	464
L8GI43	Uncharacterized protein	2.13706e+07	465
L8GMH2	Uncharacterized protein	21351357	466
L8GQ53	Urease accessory protein UreF, putative	21325124	467
L8GXH1	NADH dehydrogenase [ubiquinone] iron-sulfur protein 4, mitochondrial	2.11264e+07	468
L8H5Y4	COP9 signalosome complex subunit 8	2.09609e+07	469
L8HCJ2	Hsp40, putative	2.0831e+07	470
L8HM01	Uncharacterized protein	20812308	471
L8HK58	Methenyltetrahydrofolate cyclohydrolase	2.0455e+07	472
L8H9J2	RNA helicase	2.04052e+07	473
L8HA89	Farnesyl pyrophosphate synthetase	2.04031e+07	474
L8H4M2	Uncharacterized protein	20389274	475
L8HK36	Uncharacterized protein	2.02951e+07	476
L8GJZ9	Uncharacterized protein	20215469	477
L8HHF5	Cytochrome b-like heme/steroid binding domain containing protein	20138038	478
L8GFQ2	Uncharacterized protein	19927222	479
L8H0V3	SAM domain (Sterile alpha motif) domain containing protein	1.98395e+07	480
L8GMG7	Reticulon-like protein	1.97907e+07	481
L8HA65	Transcription factor sii (Tfiis), central domain containing protein	1.96395e+07	482
L8H587	PH domain containing protein	1.96131e+07	483
L8H6V4	CatecholO-methyltransferase domain containing protein 1, putative	19569079	484
L8HEN3	RNA recognition motif domain containing protein	19540970	485
L8GLM2	Uncharacterized protein	19425363	486
L8HJ59	F-actin-capping protein subunit beta	1.94179e+07	487
L8GRA1	Bacterioferritin comigratory protein	19395028	488
L8HAU5	Ribosomal protein S13p/S18e, putative	19200526	489
L8H366	PH domain containing protein	1.90883e+07	490
L8GUX0	Glycolipid transfer protein (GLTP), putative	19041315	491
L8GPE2	WH2 motif domain containing protein	18982140	492
L8GFR5	Alkyl-dihydroxyacetone phosphate synthase (Fragment)	18805022	493
L8HG12	Uncharacterized protein	1.87193e+07	494
L8GD37	PPOD2 peroxidase (Fragment)	1.84461e+07	495
L8HDN7	TCTP domain-containing protein	1.83479e+07	496
L8GQ10	Hsp20/alpha crystallin superfamily protein	17690320	497
L8GU16	Protozoan/cyanobacterial globin family subfamily protein	1.76432e+07	498
L8H776	HTH cro/C1-type domain-containing protein	1.76431e+07	499
L8H292	Ribosomal proteins l2, RNA binding domain containing protein	1.76427e+07	500
L8H615	Glycosomal membrane protein	1.75121e+07	501
L8HFV6	Universal stress domain containing protein	17298741	502
L8HB29	Uncharacterized protein	16993766	503
L8H9V6	Uncharacterized protein	1.69587e+07	504
L8GIE6	Non-specific serine/threonine protein kinase	1.69364e+07	505
L8GIX7	Uncharacterized protein (Fragment)	1.69352e+07	506
L8H642	PWI domain containing protein	16880788	507
L8H0F6	Uncharacterized protein	16804228	508
L8HD98	Ribosomal protein S19, putative (Fragment)	16764291	509
L8HKC8	RNA recognition motif domain containing protein	1.6711e+07	510
L8GJ07	Cwf21 protein	1.66718e+07	511
L8HDV5	Centractin, putative	16647584	512
L8H6M0	Lipoyl(octanoyl) transferase	1.65948e+07	513
L8HIY2	Malate dehydrogenase (Fragment)	16268251	514
L8HDB6	Uncharacterized protein	16213389	515
L8GW23	Sphase kinase-associated protein, putative	1.61436e+07	516
L8HHT6	Vesicle transport V-snare protein, putative	1.61118e+07	517
L8GUX4	COP9 signalosome complex subunit 3	1.59673e+07	518
L8GHK5	Paired amphipathic helix protein sin3, putative	15931892	519
L8HC36	Uncharacterized protein	15879991	520
L8HBD1	H/ACA ribonucleoprotein complex non-core subunit NAF1	15760002	521
L8GZB4	Uncharacterized protein	15749815	522
L8GVF1	Dipeptidase	1.57291e+07	523
L8GV93	Shortchain dehydrogenase/reductase SDR, putative	15683092	524
L8HC98	Adenylate kinase superfamily protein	15679978	525
L8GPK5	Aspartyl aminopeptidase	15635469	526
L8GFC4	FAD linked oxidase, Cterminal domain containing protein	15519234	527
L8GPR5	Mitochondrial import receptor subunit tom40, putative	1.53925e+07	528
L8HGW6	RNA recognition domain containing protein	15262207	529
L8H6M4	Tryptophan synthase	1.50645e+07	530
L8GMK7	Nocturnin, putative	1.48739e+07	531
L8HA85	Uncharacterized protein	1.47822e+07	532
L8GF49	UBA/TS-N domain containing protein	14720382	533
L8HJP9	Phosphatidylserine decarboxylase	1.47153e+07	534
L8HHI4	Uncharacterized protein	14713736	535
L8HJF0	Uncharacterized protein	14666948	536
L8HBU6	FAD binding domain containing protein	1.43268e+07	537
L8H6N1	Uncharacterized protein	1.41836e+07	538
L8H626	Transcription elongation factor sii protein n terminal domain containing protein	1.415e+07	539
L8HFS1	Ribosomal protein L35, putative	14032649	540
L8GXV8	Uncharacterized protein	1.39592e+07	541
L8GPQ4	Formyl transferase, c-terminal domain containing protein	1.38726e+07	542
L8HAA5	Uncharacterized protein	13866409	543
L8HBI0	Serine/threonine-protein phosphatase	13859243	544
L8H4M5	LIM domain containing protein	1.38448e+07	545
L8HG86	Uncharacterized protein	1.37947e+07	546
L8GQS2	Uncharacterized protein	13764211	547
L8GQA8	ENTH domain containing protein	1.37195e+07	548
L8H752	SEC13, putative	1.36928e+07	549
L8GIQ2	Fibrillarin, putative	1.34876e+07	550
L8H083	Peroxidase	1.3445e+07	551
L8HEI9	RhoGAP domain containing protein	1.32661e+07	552
L8GQ80	Cation efflux family superfamily protein	13016682	553
L8HD73	Uncharacterized protein	1.29592e+07	554
L8HC59	NADdependent epimerase/dehydratase family protein	12929541	555
L8GIC4	Tubulin alpha chain	12744619	556
L8HEF0	Vacuolar protein sorting	1.26727e+07	557
L8H4J7	Adenylate kinase, putative	1.26372e+07	558
L8GNZ7	Propanoyl-CoA:carbon dioxide ligase subunit alpha	12566245	559
L8GMK2	DNAbinding protein HU superfamily protein	12516468	560
L8HLA1	Ankyrin repeatcontaining protein	12481415	561
L8H4N4	Uncharacterized protein	12365454	562
L8GF16	GTP-binding nuclear protein	12363414	563
L8GZB3	UMP-CMP kinase	1.23346e+07	564
L8HI18	U1 small nuclear ribonucleoprotein C	12328933	565
L8GX68	Nucleolar zincfinger protein	1.21103e+07	566
L8H790	PH domain/RhoGEF domain containing protein	12108039	567
L8HF80	Thioredoxin domain containing protein	1.20591e+07	568
L8GPQ6	SAP domain containing protein	1.19048e+07	569
L8H770	GTP 3',8-cyclase (Fragment)	11830384	570
L8GRN2	Peptidase S74 domain-containing protein	1.17763e+07	571
L8GIY7	SuccinateCoA ligase, GDP-forming, beta subunit, putative (Fragment)	1.17242e+07	572
L8HAB7	Usp domain-containing protein	11592238	573
L8H1H5	F_actin_bund_C domain-containing protein	1.15882e+07	574
L8GWN1	Uncharacterized protein	1.15052e+07	575
L8H398	TolAlike protein	1.14982e+07	576
L8HCN4	Uncharacterized protein	1.14225e+07	577
L8HJF8	Uncharacterized protein	11392001	578
L8GPD5	Uncharacterized protein	11322971	579
L8HBP6	Syntaxin7A, putative	1.12053e+07	580
L8HB64	CBS domain containing protein	11128624	581
L8H241	Leucine rich repeat domain containing protein	11105827	582
L8GMY8	tRNA binding domain containing protein	1.10192e+07	583
L8GNZ3	Uncharacterized protein	10979433	584
L8HKQ5	Amidohydrolase domain containing protein	10924822	585
L8GZ45	C2 domain containing protein	10921688	586
L8GNJ4	Protein serine/threonine kinase	10881629	587
L8GXI7	DENN (AEX3) domain containing protein	1.08583e+07	588
L8HHR4	Uncharacterized protein	1.08277e+07	589
L8HKL1	PH domain containing protein	1.07015e+07	590
L8GV65	Histone cluster 1, H2bb, putative	1.06082e+07	591
L8H2L4	Uncharacterized protein	1.0508e+07	592
L8GU49	SKIP/SNW subfamily protein	1.05042e+07	593
L8HII7	Histone H4	10470711	594
L8GM28	Fructose-2,6-bisphosphate 2-phosphatase (Fragment)	10437343	595
L8GTD2	RhoGEF domain containing protein	1.04337e+07	596
L8GSX0	DWNN domain containing protein	1.04216e+07	597
L8HLG8	Intersectin 2, putative	1.02267e+07	598
L8H0L7	Uncharacterized protein	1.01267e+07	599
L8HEP3	Ankyrin repeatcontaining protein	10074757	600
L8GNZ8	mRNA decay factorlike protein	9.95799e+06	601
L8GNG1	Uncharacterized protein	9.93788e+06	602
L8H7G0	Matrix attachment region binding protein	9.84251e+06	603
L8GJH7	Uncharacterized protein	9.82891e+06	604
L8GT52	Homeobox domain containing protein	9.77915e+06	605
L8H185	Uncharacterized protein	9.77392e+06	606
L8HBV6	Singlestrand binding protein family	9.73068e+06	607
L8GV46	Surp module domain containing protein	9.72627e+06	608
L8GY90	Chromatin modifying protein 1b, putative	9640289	609
L8HA90	Domain found in dishevelled, egl10, and pleckstrin domain containing protein	9632536	610
L8GTK3	PAS domain Sbox domain containing protein	9.61125e+06	611
L8H7D4	Uncharacterized protein	9.55839e+06	612
L8HGB7	PWWP domain containing protein	9.55221e+06	613
L8GSS3	Defective in cullin neddylation protein	9535925	614
L8H3Z1	Carboxypeptidase	9505122	615
L8HG13	Choline/Carnitine oacyltransferase superfamily protein	9477649	616
L8HAA8	MORN repeatcontaining protein (Fragment)	9.43966e+06	617
L8GPP9	Uncharacterized protein	9433084	618
L8HAM6	Bromodomain domain containing protein	9422363	619
L8HIE7	Znfinger in Ran binding protein	9414583	620
L8HKC2	PB1 domain containing protein	9.31757e+06	621
L8GZ06	Uncharacterized protein	9.29387e+06	622
L8H754	Uncharacterized protein	9190845	623
L8GN95	ENT domain containing protein	9173904	624
L8HF73	PAS domain-containing protein	9121126	625
L8GMV0	tRNA binding domain containing protein	9.10935e+06	626
L8HLI2	SAP domain-containing protein	9060671	627
L8GW62	60S ribosomal protein L23, putative	8953114	628
L8H6U5	Uncharacterized protein	8861150	629
L8H0Z1	Ankyrin repeatcontaining protein	8842778	630
L8GEB8	Tyrosine phosphatase	8.82995e+06	631
L8GSM6	Histidine acid phosphatase superfamily protein	8.81444e+06	632
L8HHU3	Ribosomal protein S15, putative	8770421	633
L8GV58	Acetylcholinesterase	8728623	634
L8HIK1	SAM domain (Sterile alpha motif) domain containing protein	8639403	635
L8HB94	Phosphatidylinositol transfer protein	8627706	636
L8H2W6	Golgi family protein, putative	8508364	637
L8HCP6	Ribonucloprotein	8471719	638
L8HLZ3	Cytohesin 2, putative	8.41887e+06	639
L8GMP4	Thioredoxin, putative	8.41813e+06	640
L8HKF5	Uncharacterized protein (Fragment)	8.35394e+06	641
L8HAX0	Tetrapyrrole methylase domain containing protein	8344636	642
L8H2N4	Uncharacterized protein	8302094	643
L8HC77	Ribosomal protein S7p/S5e, putative	8288604	644
L8HCY6	EF hand domain containing protein	8073645	645
L8GW45	Ribosomal protein S18, putative	7897963	646
L8H2W3	Protein disulfideisomerase, putative	7.78584e+06	647
L8GVQ3	Leucine zipperef-hand containing transmembrane protein 1, putative (Fragment)	7.7776e+06	648
L8HB12	Dcp1 family decapping family protein	7730763	649
L8GGY8	Splicing factor 3a subunit 2, putative	7.70945e+06	650
L8H4U6	N-terminal Ras-GEF domain-containing protein	7.70722e+06	651
L8GVM5	Talin, putative (Fragment)	7.69293e+06	652
L8GXM3	Phosphotransferase enzyme domain containing protein	7621277	653
L8H839	p21activated protein kinase-interacting protein 1, putative	7587112	654
L8H577	Ribosomal_L19e domain-containing protein	7.52733e+06	655
L8GD26	Glutaredoxin, putative	7.51598e+06	656
L8HET7	PH domain containing protein	7.50278e+06	657
L8HG53	SAM domain (Sterile alpha motif) domain containing protein	7.43954e+06	658
L8GZH9	Brix domain containing protein	7.42366e+06	659
L8HMC3	Actophorin, putative	7340045	660
L8HBJ0	Calmodulin	7329958	661
L8GKU2	Uncharacterized protein	7291984	662
L8GFZ5	Myblike DNA binding protein, putative	7.29167e+06	663
L8GNU3	AcetylCoA carboxylase, carboxyltransferase component, putative	7207048	664
L8GII1	Cytochrome c oxidase	7.14758e+06	665
L8H9B4	Uncharacterized protein	7.0842e+06	666
L8H6H6	Uncharacterized protein	7.04625e+06	667
L8GZS4	Transporter, permease	7.02475e+06	668
L8HHM1	Nuclear nucleic acid-binding protein C1D	6.96578e+06	669
L8H815	Uncharacterized protein	6945622	670
L8H476	Amidophosphoribosyltransferase	6.94246e+06	671
L8GQP7	Uncharacterized protein	6939838	672
L8GW98	Uncharacterized protein	6.91499e+06	673
L8HB05	Carbon-monoxide oxygenase, putative	6.89581e+06	674
L8GQT3	40S ribosomal protein S3a	6.88037e+06	675
L8HJI3	Uncharacterized protein	6.86331e+06	676
L8GJ08	Arf GTPase activating protein	6.84014e+06	677
L8GZJ8	Domain found in if2b/if5 domain containing protein	6.74223e+06	678
L8GUD8	Actin subfamily protein	6739925	679
L8HGZ6	F_actin_bund_C domain-containing protein	6720385	680
L8GP75	EF hand domain containing protein	6712107	681
L8HH51	Phosphoglycerate mutase family domain containing protein	6.69432e+06	682
L8H1C7	Gammabutyrobetaine dioxygenase	6.6798e+06	683
L8HH14	Uncharacterized protein	6.59796e+06	684
L8GEJ7	Uncharacterized protein	6.59776e+06	685
L8HFA4	Uncharacterized protein	6.55955e+06	686
L8H8P6	Raslike protein 1, putative	6552933	687
L8GES5	RNA recognition motif domain containing protein	6.52769e+06	688
L8GTE0	Eukaryotic translation initiation factor 6	6473418	689
L8GUP3	Isochorismatase family superfamily protein	6439768	690
L8GE52	Uncharacterized protein	6426553	691
L8GIW5	Dynactin 4 isoform 2, putative	6.35679e+06	692
L8GE55	Uncharacterized protein	6340601	693
L8H299	6-hydroxymethyl-7,8-dihydropterin pyrophosphokinase	6.32187e+06	694
L8GVE0	Filamin repeat domain containing protein	6316220	695
L8GSD6	DEAD/DEAH box helicase domain containing protein	6230019	696
L8GI96	Frizzled/Smoothened family membrane region protein	6.2183e+06	697
L8GQ41	Inosineuridine preferring nucleoside hydrolase family protein	6.15987e+06	698
L8GP14	Syntaxin 6, putative	6.15115e+06	699
L8GE50	FAD dependent oxidoreductase domain containing protein	6.13942e+06	700
L8H3X2	Variant sh3 domain containing protein	6126248	701
L8GH87	Uncharacterized protein	6.11994e+06	702
L8HAJ1	Uncharacterized protein	6118037	703
L8HE70	Uncharacterized protein	6.10494e+06	704
L8GMR7	Eukaryotic porin protein	6.0923e+06	705
L8GU98	Uncharacterized protein	6.07129e+06	706
L8H5Z8	Elongation factor Tu Cterminal domain containing protein	6056830	707
L8HJI6	Gammaglutamyltransferase	6.02553e+06	708
L8HJ75	Alpha amylase	5.95047e+06	709
L8GV96	LSM domain containing protein	5.95011e+06	710
L8HGQ7	Uncharacterized protein	5.92803e+06	711
L8GEC2	Uncharacterized protein	5.9247e+06	712
L8HGF6	Uncharacterized protein	5923014	713
L8HJA5	Actin-related protein 2	5.90646e+06	714
L8H378	Tyrosine specific protein phosphatase, putative	5.89471e+06	715
M0QSP0	K+ channel tetramerisation subfamily protein	5882864	716
L8GT40	Ribosome biogenesis regulatory protein	5.83607e+06	717
L8HBI5	Threonyl-tRNA synthetase	5.83174e+06	718
L8GHU0	Uncharacterized protein (Fragment)	5824779	719
L8H3E1	Eukaryotic translation initiation factor 3 subunit B	5.81991e+06	720
L8HJ81	Uncharacterized protein (Fragment)	5792114	721
L8HCP5	Uncharacterized protein	5749528	722
L8HGI6	RNA polymerase Rpb5, Cterminal domain containing protein	5697413	723
L8HIN0	Small nuclear ribonucleoprotein Sm D1	5682094	724
L8HJC1	RNA recognition motif domain containing protein	5661085	725
L8GWC9	Uncharacterized protein	5.64383e+06	726
L8HEF2	Eukaryotic translation initiation factor 3 subunit G	5.63471e+06	727
L8GRZ1	Uncharacterized protein	5.61324e+06	728
L8H154	Uncharacterized protein	5.56934e+06	729
L8H379	3-methyl-2-oxobutanoate hydroxymethyltransferase	5.46011e+06	730
L8GJ48	Uncharacterized protein	5438854	731
L8HB69	Uncharacterized protein	5.43001e+06	732
L8GIJ9	tRNA nucleotidyltransferase/poly(A) polymerase family domain containing protein	5.4107e+06	733
L8HJF5	WD repeatcontaining protein 74, putative	5.38389e+06	734
L8HBK4	Casein kinase II subunit beta	5.37265e+06	735
L8GN37	Mitochondrial ribosomal protein l51 / s25 / cib8 domain containing protein	5.36688e+06	736
L8GRT1	Acetyltransferase, GNAT superfamily protein	5342358	737
L8H3J6	Alcohol dehydrogenase	5292134	738
L8GL44	Uncharacterized protein	5.28462e+06	739
L8GY53	Small nuclear ribonucleoprotein G	5.28438e+06	740
L8HEU9	RNA recognition motif domain containing protein	5.27883e+06	741
L8HBW5	SET domain containing protein	5.27207e+06	742
L8H846	Osteoclaststimulating factor, putative	5.21073e+06	743
L8HFL2	LA virus GAG protein N-acetyltransferase	5209299	744
L8GQC8	Zinc finger, c2h2 type domain containing protein	5205092	745
L8H2Q1	Elongation factor 1-gamma family protein	5.18406e+06	746
L8GS43	RNA recognition motif domain containing protein	5.16278e+06	747
L8H7J0	Eukaryotic initiation factor 4A, putative	5.14118e+06	748
L8H5X5	Protein-tyrosine-phosphatase	5.12543e+06	749
L8H1F3	Ribosomal L28e protein family	5.08785e+06	750
L8GC39	Transferrin receptor family dimerization domain containing protein	5.04914e+06	751
L8HJ68	Uncharacterized protein	5.03936e+06	752
L8H2T4	Uncharacterized protein	5.00579e+06	753
L8HIG8	TIP41like family protein	4.9987e+06	754
L8HJJ2	RNA recognition motif domain containing protein	4.96048e+06	755
L8GLG6	Sec1 family protein	4.91447e+06	756
L8GGA8	H/ACA ribonucleoprotein complex subunit	4.87684e+06	757
L8GTS2	Tetratricopeptide repeat domain containing protein	4.85013e+06	758
L8GI20	Uncharacterized protein (Fragment)	4792269	759
L8GNN8	LIM domain containing protein	4770088	760
L8GQE5	Nucleoside diphosphate kinase	4.76202e+06	761
L8H0Z8	Thiazole biosynthesis protein ThiG, putative	4.75992e+06	762
L8GXZ4	NEDD8conjugating enzyme Ubc12, putative	4741361	763
L8H6U7	Uncharacterized protein	4.72817e+06	764
L8GVI7	Proteasome 26S subunit, nonATPase, 1, putative	4.7272e+06	765
L8GL73	Thioredoxin family Trp26 family protein	4.70708e+06	766
L8GIG0	AcylCoA dehydrogenase family protein	4.6416e+06	767
L8H052	Uncharacterized protein	4612292	768
L8GGY6	Replication protein A2 family protein, putative	4.60645e+06	769
L8H4M1	Uncharacterized protein	4579282	770
L8GXC5	RNA recognition domain containing protein	4.55629e+06	771
L8HAC7	Ras-related protein Rab	4553646	772
L8GKF5	PAS domain Sbox domain containing protein	4533934	773
L8GYM5	Ribosomal protein L15	4.51642e+06	774
L8H6J5	MACRO domain containing protein 1, putative	4.50997e+06	775
L8GIQ0	DnaK family protein	4.48538e+06	776
L8H8R6	Vacuolar protein sortingassociated protein 26, putative	4.48251e+06	777
L8GGM3	Uncharacterized protein	4464070	778
L8GDN8	Uncharacterized protein	4.45271e+06	779
L8GPH9	Peptidylprolyl isomerase	4.45034e+06	780
L8GGB4	MAPEG family protein	4.3544e+06	781
L8HHR8	Ribosomal protein S17, putative	4.34351e+06	782
L8H0N8	Actin subfamily protein	4.33149e+06	783
L8GRW1	Uncharacterized protein	4.32987e+06	784
L8GZB8	Saccharopine dehydrogenase	4304753	785
L8HCL3	Tim10/DDP family zinc finger superfamily protein (Fragment)	4.27383e+06	786
L8GV08	Uncharacterized protein (Fragment)	4266423	787
L8GE96	Utp14 protein	4.25091e+06	788
L8HHV3	Syntaxin protein, putative	4.21912e+06	789
L8GFN7	Nitric oxide synthase-interacting protein homolog	4.20575e+06	790
L8GVK4	Raslike protein rasS, putative	4.18078e+06	791
L8HEU0	40S ribosomal protein S7	4173151	792
L8H5K0	Ammonium transporter subfamily protein	4.16253e+06	793
L8HEJ4	Phosphatidylserine decarboxylase proenzyme 2	4.15066e+06	794
L8HC62	Elongation factor Tu GTP binding domain containing protein	4.10466e+06	795
L8HM38	Eukaryotic ribosomal protein L18, putative	4088265	796
L8HBS9	WWE domain containing protein	4.04159e+06	797
L8GQD0	Glutathione Stransferase, C-terminal domain containing protein	4.0404e+06	798
L8HAC2	FYVE zinc finger domain containing protein	4.03923e+06	799
L8H614	Uncharacterized protein	3.98319e+06	800
L8H882	Signal recognition particle 9 kDa protein	3.97719e+06	801
L8GUP2	Peroxisomal D3,D2enoyl-CoA isomerase	3.93171e+06	802
L8GLD2	Uncharacterized protein	3.91866e+06	803
L8GMI6	tRNA pseudouridine synthase (Fragment)	3.90289e+06	804
L8GML0	Myosin-light-chain kinase	3.90108e+06	805
L8H5H6	Guanine nucleotidebinding protein alpha-1 subunit	3900689	806
L8HEI7	Glutathione Stransferase domain containing protein	3.886e+06	807
L8GMQ6	Peptidase, M20/M25/M40 superfamily protein	3.8746e+06	808
L8HAQ1	Rap/ranGAP domain containing protein	3.87406e+06	809
L8H8G9	Uncharacterized protein	3.82374e+06	810
L8GPQ2	Uncharacterized protein	3.82259e+06	811
L8H2L9	CBS domain containing protein	3758569	812
L8H073	CHY zinc finger protein	3.7e+06	813
L8H593	Protozoan/cyanobacterial globin family subfamily protein	3.69863e+06	814
L8GTA1	Uncharacterized protein	3.68579e+06	815
L8GNL1	Translin	3685674	816
L8GK50	SAP domain containing protein	3.68301e+06	817
L8H168	Acetyltransferase, putative	3.67206e+06	818
L8HIC7	Uncharacterized protein	3651105	819
L8H9R6	Uncharacterized protein	3.64292e+06	820
L8GZ60	RNA recognition motif domain containing protein	3.64291e+06	821
L8GRM0	Uncharacterized protein	3.63953e+06	822
L8HKD1	SH3 domain containing protein	3.63088e+06	823
L8H4Q0	Methyltransferase domain containing protein	3.63012e+06	824
L8GKC0	Phospholipase D	3.62822e+06	825
L8GI71	S-adenosylmethionine synthase	3.62153e+06	826
L8GPP6	Universal stress domain containing protein	3.60748e+06	827
L8GZ34	Uncharacterized protein	3.60581e+06	828
L8HBL2	C2 domain containing protein	3.60359e+06	829
L8HGM6	Uncharacterized protein	3.60101e+06	830
L8HJ60	Mob4B protein isoform 3, putative	3.60061e+06	831
L8HE74	Uncharacterized protein	3590327	832
L8HGM2	CCCHtype Zn finger-containing protein	3.58518e+06	833
L8GMC3	Costars domain-containing protein	3.58422e+06	834
L8GUU6	ADP/ATP translocase	3.55682e+06	835
L8GHM2	Uncharacterized protein	3538769	836
L8HCM5	Calponin domain containing protein	3.53718e+06	837
L8GSC1	Calcium binding egf domain containing protein	3529392	838
L8HAD1	Pribosyltran domain-containing protein	3518899	839
L8GPA3	Uncharacterized protein	3486088	840
L8GTT4	Transloconassociated protein subunit beta, putative	3472927	841
L8H0Y3	SIT4 phosphataseassociated protein	3.42805e+06	842
L8GQ21	Uricase	3.30748e+06	843
L8HB77	Ribosome assembly factor mrt4	3.30478e+06	844
L8GYQ9	Elongin-C	3.29902e+06	845
L8GSV7	Uncharacterized protein	3.27183e+06	846
L8HB92	Ribosomal protein L49, putative	3.2447e+06	847
L8HID2	Dolichyl-diphosphooligosaccharide--protein glycosyltransferase subunit OST2	3.2234e+06	848
L8HGU5	Cwf15/Cwc15 cell cycle control protein	3.22102e+06	849
L8GWZ1	Fungal Zn(2)-Cys(6) binuclear cluster domain containing protein	3.18483e+06	850
L8GD14	SRI domain-containing protein	3.16378e+06	851
L8GK61	SNF2 family Nterminal domain containing protein	3.14929e+06	852
L8GJC9	BAT1 protein	3.14905e+06	853
L8GYJ5	Leucine-rich repeat and WD repeat-containing protein 1	3.10909e+06	854
L8H1X4	Ribosomal protein L3, putative	3100764	855
L8H632	CAP_C domain-containing protein	3089547	856
L8H850	Rasrelated protein Rap-1, putative	3087912	857
L8HIU8	Peptide deformylase	3.03578e+06	858
L8GEB6	Bromodomain containing protein	2.97618e+06	859
L8GL46	Uncharacterized protein	2.97359e+06	860
L8GGQ0	ATPase family associated with various cellular activities (AAA) domain containing protein	2.9291e+06	861
L8GZU5	Serine/threonineprotein kinase	2921700	862
L8HE77	Dual specificity protein kinase	2.90819e+06	863
L8GXP0	Uncharacterized protein	2900450	864
L8GFH9	RNA pseudouridine synthase superfamily protein	2.87974e+06	865
L8HFX5	Plasmid pria4b orf-3 family protein	2878098	866
L8GQ26	Kinesin motor domain containing protein	2.86669e+06	867
L8GTK4	cAMPdependent protein kinase type I-alpha regulatory subunit, putative	2850997	868
L8GEU6	26S proteasome nonATPase regulatory subunit 7, putative	2.8491e+06	869
L8HBT6	Glutaredoxin, putative	2.82525e+06	870
L8HKN0	Ubiquitin-conjugating enzyme, putative	2.81279e+06	871
L8H9P4	Oxoglutarate dehydrogenase (succinyl-transferring)	2.80004e+06	872
L8GY68	Glia maturation factor family protein	2.79834e+06	873
L8HAK0	Uncharacterized protein	2.79511e+06	874
L8HE31	Sulfatase domain containing protein	2.79067e+06	875
L8GHD1	Uncharacterized protein	2789688	876
L8GML9	RNA recognition motif domain containing protein	2708526	877
M0QSG3	K+ channel tetramerisation subfamily protein	2.67254e+06	878
L8GM36	Lgulono-gamma-lactone oxidase	2.66054e+06	879
L8HFL0	Rap/ranGAP domain containing protein	2.65919e+06	880
L8H358	UTP--glucose-1-phosphate uridylyltransferase	2648185	881
L8H8Q3	IPT/TIG domain containing protein	2.6452e+06	882
L8GQT7	Cysteine-rich PDZ-binding protein	2636852	883
L8GQ54	Chromo' (CHRromatin Organization MOdifier) domain containing protein	2636782	884
L8GWD9	Peptidase D, putative	2.60732e+06	885
L8GF79	Uncharacterized protein	2.59767e+06	886
L8H326	Uncharacterized protein	2.58689e+06	887
L8H3I0	Cytochrome b-like heme/steroid binding domain containing protein	2.57552e+06	888
L8GXB0	ATP-citrate synthase	2.54913e+06	889
L8GR79	Methionyl-tRNA formyltransferase	2.53688e+06	890
L8HFP2	Uncharacterized protein	2.46091e+06	891
L8H5K8	Lipoyl synthase, mitochondrial	2.44942e+06	892
L8H9V4	Protein transport protein sec16	2444384	893
L8HHS8	OTU family cysteine protease	2.43163e+06	894
L8GMY0	Ras subfamily protein	2.42444e+06	895
L8GYZ7	4Fe4S ferredoxin iron-sulfur binding domain containing protein	2.41622e+06	896
L8GQN7	Urease accessory protein UreD, putative	2405450	897
L8GQB1	Protein kinase domain containing protein	2.40494e+06	898
L8H2D9	ABC transporter, ATPbinding domain containing protein	2396643	899
L8GS07	Twinfilin, putative	2.39515e+06	900
L8GWX1	ADPribosylation factor subfamily protein	2.3506e+06	901
L8GVT2	Protein kinase domain containing protein	2345761	902
L8GUB8	Bap31 domain-containing protein	2.33992e+06	903
L8HD09	DUF410 family protein	2.32439e+06	904
L8GVR3	Branchpoint-bridging protein	2.25812e+06	905
L8HJ91	Short chain dehydrogenase, putative	2.25431e+06	906
L8HLC7	Fbox domain containing protein	2.23774e+06	907
L8GMQ3	Seryl-tRNA synthetase	2203132	908
L8GH97	Methionine aminopeptidase 2	2.1486e+06	909
L8HFW2	RNA recognition motif domain containing protein	2.0934e+06	910
L8H0X8	Non-specific protein-tyrosine kinase	2.08628e+06	911
L8GDU9	PB1 domain containing protein	2.08099e+06	912
L8HAI2	Uncharacterized protein (Fragment)	1979340	913
L8H173	G_PROTEIN_RECEP_F2_4 domain-containing protein	1.969e+06	914
L8H6U9	Uncharacterized protein	1.95348e+06	915
L8GN20	Calcium/ calmodulindependent protein kinase 1, putative	1902384	916
L8GUZ8	Uncharacterized protein	1.86663e+06	917
L8HBB2	NAD(P)H:quinone oxidoreductase, type IV, putative	1.85911e+06	918
L8GVT8	WD domain, G-beta repeat-containing protein	1.85354e+06	919
L8H1F6	Uncharacterized protein	1.84534e+06	920
L8GUD2	Uncharacterized protein	1.84438e+06	921
L8GKM5	Acetyl-CoA C-myristoyltransferase	1.8373e+06	922
L8GVQ4	Methylmalonyl-CoA mutase	1.76282e+06	923
L8GKD7	Smr domain containing protein (Fragment)	1716667	924
L8GMR3	Non-specific protein-tyrosine kinase	1.68061e+06	925
L8H5H2	SH3 domain containing protein	1.67332e+06	926
L8H010	Uncharacterized protein	1.65124e+06	927
L8H0E8	Outer membrane protein, OMP85 family	1.64965e+06	928
L8GVE4	RhoGEF domain containing protein	1.57621e+06	929
L8GWJ8	Protein kinase domain containing protein	1.5758e+06	930
L8GFI7	Peptidylprolyl isomerase	1.56734e+06	931
L8HHC4	Serine/threonine-protein phosphatase 2A 55 kDa regulatory subunit B	1529832	932
L8H2L6	Ribosomal protein L22, putative	1.50455e+06	933
L8GMN2	CBS domain containing protein	1.49452e+06	934
L8HDK3	Uncharacterized protein	1.39446e+06	935
L8GJP9	RhoGAP domain containing protein	1315321	936
L8H1I3	Metallobeta-lactamase domain containing protein	958031	937
L8H1K3	AT hook motif domain containing protein	944920	938
L8HD49	MMtag domain-containing protein	943697	939
L8HHF9	Uncharacterized protein	684483	940

## Sheet: PullDown 6h PI
Accession	Description	Abundance	Rank
AZL89424.1	translation initiation factor 4a [Megavirus baoshan]	4.4429e+10	1
AZL89180.1	hypothetical protein Mb0415 [Megavirus baoshan]	925921651	2
AZL89196.1	hypothetical protein Mb0432 [Megavirus baoshan]	203963599	3
AZL89448.1	pyrophosphohydrolase [Megavirus baoshan]	133735337	4
AZL89179.1	hypothetical protein Mb0414 [Megavirus baoshan]	1.3309e+08	5
AZL89661.1	hypothetical protein Mb0073 [Megavirus baoshan]	6.72281e+07	6
AZL89124.1	hypothetical protein Mb0354 [Megavirus baoshan]	51479518	7
AZL89652.1	hypothetical protein Mb0084 [Megavirus baoshan]	40388368	8
AZL89623.1	cholinesterase [Megavirus baoshan]	19594385	9
UFX99826.1	ubiquitin [Megavirus baoshan]	19049484	10
AZL89235.1	ankyrin repeat protein [Megavirus baoshan]	1.78034e+07	11
AZL89543.1	hypothetical protein Mb0799 [Megavirus baoshan]	15308285	12
UFX99712.1	hypothetical protein Mb0021 [Megavirus baoshan]	14600287	13
AZL89478.1	hypothetical protein Mb0728 [Megavirus baoshan]	9770204	14
AZL89924.1	hypothetical protein Mb0260 [Megavirus baoshan]	8992725	15
AZL89819.1	CDC123-like protein [Megavirus baoshan]	7.91907e+06	16
AZL89557.1	hypothetical protein Mb0196 [Megavirus baoshan]	4.08504e+06	17
AZL89593.1	purine phosphorylase [Megavirus baoshan]	2268844	18
L8HED5	C2 domain containing protein	2.81302e+10	1
L8HCZ7	Actin-1, putative	2.12709e+10	2
L8GXZ0	ATP synthase subunit beta	8381772558	3
L8GSS1	Actin subfamily protein	6836675592	4
L8GT20	Eukaryotic translation elongation factor 2, putative	6.53496e+09	5
L8GI68	Antibiotic biosynthesis monooxygenase subfamily protein	6236296560	6
L8H3M3	Hyaluronan / mrna binding family protein	5.55657e+09	7
L8HFT9	Malate dehydrogenase	4.41322e+09	8
L8GYD5	3-hydroxy-3-methylglutaryl coenzyme A reductase	2.81636e+09	9
L8GR48	Uncharacterized protein	2.66514e+09	10
L8GID1	Universal stress domain containing protein	2.32602e+09	11
L8HDK5	Actinrelated protein 3, putative	2174647843	12
L8H9E4	Probable methylthioribulose-1-phosphate dehydratase	2.07284e+09	13
L8HKL4	Copper transporter	2.0309e+09	14
L8GZK1	Elongation factor 1alpha, somatic form, putative (Fragment)	1.66854e+09	15
L8GDD9	Hsp40, putative	1.53889e+09	16
L8GDX6	GYF domain containing protein	1386192326	17
L8HKM6	FFD and TFG box motifscontaining protein	1383081989	18
L8GGC6	CBS domain containing protein	1349957695	19
L8H4P8	Guanine nucleotide-binding protein beta subunit, putative	1.32376e+09	20
L8HDR8	Alanineglyoxylate aminotransferase	1314160725	21
L8H3D2	Calcium binding atopyrelated autoantigen 1, putative	1.27971e+09	22
L8H192	Actin-related protein 2/3 complex subunit 5	1245798180	23
L8HLM4	HnRNPL/PTB/hephaestus splicing factor subfamily protein	1.21758e+09	24
L8GTB7	Uncharacterized protein	1.14086e+09	25
L8GY60	Uncharacterized protein	1122085727	26
L8GY34	Universal stress domain containing protein	1.10601e+09	27
L8H3B3	Domain found in if2b/if5 domain containing protein	1.09312e+09	28
L8H721	Adenylosuccinate lyase	1079720864	29
L8GJF0	Ribosomal protein L11, domain containing protein	1065241663	30
L8HJW0	Molybdopterin molybdenumtransferase	1051679291	31
L8HFA0	L-type lectin-like domain-containing protein	1.016e+09	32
L8H437	DnaJ homolog subfamily C member 16	9.61673e+08	33
L8GVW9	Doublecortin protein	9.31534e+08	34
L8GTS0	Uncharacterized protein	9.07729e+08	35
L8H841	Adenylosuccinate synthetase	9.03714e+08	36
L8HA46	WD repeat domain 5B, putative	882258042	37
L8HDW9	Oxidoreductase, zincbinding dehydrogenase, putative	8.64351e+08	38
L8GTN6	Catalase	8.59115e+08	39
L8GVM7	E3 ubiquitin protein ligase	8.55312e+08	40
L8HC00	Eukaryotic translation initiation factor 3 subunit D	8.39582e+08	41
L8GDP5	Universal stress domain containing protein	8.31712e+08	42
L8HEA2	I/LWEQ domain containing protein	829665712	43
L8HAK4	3hydroxyacyl-CoA dehydrogenase	8.12593e+08	44
L8GNF7	Uncharacterized protein	804208739	45
L8GU24	AMPdependent synthetase and ligase	7.8132e+08	46
L8GZ87	Thioredoxin domain containing protein	7.38749e+08	47
L8GZH7	Uncharacterized protein	7.2442e+08	48
L8H0I0	Polyadenylate-binding protein	708976914	49
L8H836	V-type proton ATPase proteolipid subunit	694726977	50
L8H998	Aldehyde dehydrogenase, mitochondrial, putative	6.72994e+08	51
L8H8X3	DnaJ domain containing protein	6.72658e+08	52
L8H955	Protein-synthesizing GTPase	666119722	53
L8HE56	Nuclear transport factor 2 (Ntf2) domain containing protein	662428486	54
L8GN83	Uncharacterized protein	6.61434e+08	55
L8H820	MethylcrotonoylCoA carboxylase beta chain, mitochondrial, putative	6.56855e+08	56
L8GRC7	Ribosomal L18p/L5e family	6.46152e+08	57
L8HG04	Isocitrate dehydrogenase subunit 1, mitochondrial, putative	629424214	58
L8H4I5	RanBP1 domain containing protein	6.27399e+08	59
L8H1Y9	Tetratricopeptide repeat domain containing protein	5.82973e+08	60
L8GVE5	LsmAD domain containing protein	5.81864e+08	61
L8GPQ3	Ribosomal protein L10, putative	5.61851e+08	62
L8GE20	RanBP2-type domain-containing protein	5.555e+08	63
L8H6U1	60s Acidic ribosomal protein	552997386	64
L8GWZ2	Arp2/3 complex 34 kDa subunit	548360742	65
L8GWB9	Signal transducer and activator of transcription STAT family protein	523038117	66
L8GRX0	Eukaryotic translation initiation factor 5A	5.18747e+08	67
L8GVQ1	Vacuolar proton ATPase, putative	508429716	68
L8HHR9	Glutathione Stransferase, C-terminal domain containing protein	4.98055e+08	69
L8GVZ8	Uncharacterized protein	497872645	70
L8HLV3	Universal stress protein	4.97574e+08	71
L8GM08	Peroxisomalcoenzyme A synthetase	4.95547e+08	72
L8H7U0	AcetylCoA carboxylase, biotin carboxylase subunit, putative	491431918	73
L8H928	DUF4139 domain-containing protein	4.8459e+08	74
L8GLG4	40S ribosomal protein S30	483698956	75
L8GVG9	Chaperone protein DnaK, putative	467904165	76
L8GDE0	Rhodaneselike domain containing protein	4.51005e+08	77
L8GT55	Urease accessory protein UreG, putative	450696172	78
L8GT00	Actin-1, putative	445126512	79
L8H562	SAP domain-containing protein	4.42993e+08	80
L8GQR7	Initiation factor eif4 gamma, middle, putative	4.37367e+08	81
L8GLV7	M protein repeat-containing protein	4.34578e+08	82
L8H0P3	40S ribosomal protein S12	4.34418e+08	83
L8HBQ3	Ribosomal protein S10p/S20e, putative	432716339	84
L8HH66	H(+)-transporting two-sector ATPase	4.31215e+08	85
L8H026	ATP synthase, Delta/Epsilon chain, betasandwich domain containing protein	4.22862e+08	86
L8GZ48	Xanthine dehydrogenase	4.08404e+08	87
L8H373	14_3_3 domain-containing protein	398775586	88
L8H1A7	Uncharacterized protein	3.94671e+08	89
L8GWD2	NDK domain-containing protein	381948774	90
L8GUR3	Peroxiredoxin2F, mitochondrial, putative	372922503	91
L8HBG0	Uncharacterized protein	3.7136e+08	92
L8GT97	Dihydrolipoyllysine-residue succinyltransferase	3.68365e+08	93
L8GVI7	Proteasome 26S subunit, nonATPase, 1, putative	3.67242e+08	94
L8GJ65	GTPase activating protein	3.58976e+08	95
L8GMB8	C2H2-type domain-containing protein	3.58045e+08	96
L8H3N1	Gelation factor, putative	355173148	97
L8GG64	CBS domain containing protein	350287618	98
L8GUV2	Chaperonin GroL, putative	3.49588e+08	99
L8H4W8	Oxoglutarate dehydrogenase (succinyl-transferring)	3.47606e+08	100
L8GIF5	Tetratricopeptide repeat domain containing protein	3.44431e+08	101
L8GG56	High molecular weight heat shock protein	3.43479e+08	102
L8HDC5	MAPEG domain containing protein	341372480	103
L8HAZ3	Nucleosome assembly protein family	341122871	104
L8H1Q1	Uncharacterized protein	337008666	105
L8GGL6	6phosphogluconate dehydrogenase NAD-binding domain containing protein	3.2891e+08	106
L8H880	Glycosyl hydrolases family 25 subfamily protein	3.28216e+08	107
L8HHV8	NADH dehydrogenase [ubiquinone] 1 alpha subcomplex subunit 12	325305547	108
L8GKN2	Glycerophosphocholine phosphodiesterase	3.25191e+08	109
L8H9V1	Vacuolar proton pump subunit B	3.19905e+08	110
L8H5D8	CBS domain containing protein	318959515	111
L8H038	Homoserine Oacetyltransferase	3.1491e+08	112
L8HCD7	WD domain, G-beta repeat-containing protein (Fragment)	3.1443e+08	113
L8GZ26	Uncharacterized protein	313087527	114
L8H8B9	Arrestin (Or santigen), n-terminal domain containing protein	3.0989e+08	115
L8GHP9	Protein translation factor, putative	3.08904e+08	116
L8GM39	Aspartyl aminopeptidase	3.08557e+08	117
L8GWE3	Uncharacterized protein	3.08136e+08	118
L8GIG5	3-deoxy-7-phosphoheptulonate synthase	3.07015e+08	119
L8H652	Ribosephosphate pyrophosphokinase 3, mitochondrial, putative	3.06297e+08	120
L8HEB3	RNA recognition domain containing protein	3.0585e+08	121
L8HH90	1-aminocyclopropane-1-carboxylate deaminase	2.96728e+08	122
L8H0H0	Peptidylprolyl isomerase	2.93177e+08	123
L8GYE2	Nucleosome assembly protein (NAP), putative	2.9213e+08	124
L8HIC2	Cytochrome b-c1 complex subunit Rieske, mitochondrial	2.90752e+08	125
L8GHW5	C8 sterol isomerase	287859693	126
L8GF41	14_3_3 domain-containing protein	2.87827e+08	127
L8HKD4	Uncharacterized protein	2.84331e+08	128
L8GRK1	Variant sh3 domain containing protein	2.81123e+08	129
L8GG41	Alpha amylase, catalytic subfamily protein	276799475	130
L8HFN7	COX assembly mitochondrial protein	276589231	131
L8HMG4	Adenylyl cyclase-associated protein	2.71626e+08	132
L8GPM0	Uncharacterized protein	268624182	133
L8HGS1	Hsp40, putative	2.66476e+08	134
L8H9Q4	Ribosomal protein s27a, putative	2.65079e+08	135
L8GRL5	Ribosomal protein L23, putative	262679851	136
L8GG83	ATP synthase F1, gamma subunit	2.62594e+08	137
L8H6G1	Molybdopterin molybdenumtransferase	2.53213e+08	138
L8HDC1	Actin-related protein 2/3 complex subunit 3	251335676	139
L8H2D5	AMPbinding enzyme domain containing protein	244944390	140
L8GN89	6,7-dimethyl-8-ribityllumazine synthase	244691980	141
L8GZU6	Mitochondrion protein	244383663	142
L8H3P8	Aldehyde dehydrogenase	2.36881e+08	143
L8H1E5	F-actin-capping protein subunit alpha	234070356	144
L8H052	Uncharacterized protein	233916576	145
L8H7Y6	AcylCoenzyme A dehydrogenase family, member 10 isoform 7, putative	2.32308e+08	146
L8GTV2	p18, putative	2.29779e+08	147
L8GLA6	Nuclear cap-binding protein subunit 2	2.29694e+08	148
L8GKW6	Splicing factor, CC1like subfamily protein	2.23957e+08	149
L8HGK1	Uncharacterized protein	223762657	150
L8GR31	Uncharacterized protein	220783705	151
L8H264	PremRNA processing factor 3 (PRP3) protein	2.19923e+08	152
M0QSP9	K+ channel tetramerisation subfamily protein	218408786	153
L8GI71	S-adenosylmethionine synthase	2.17429e+08	154
L8HC71	Protein disulfideisomerase domain containing protein	216894500	155
L8H309	OTU family cysteine protease	2.13473e+08	156
L8GXR9	Hydroxyisourate hydrolase	2.11385e+08	157
L8GI03	Znfinger domain containing protein	211316108	158
L8HBW8	Uncharacterized protein	211011162	159
L8HKT1	Calponin domain containing protein	2.10169e+08	160
L8HJL5	Branched-chain alpha-KETO ACID decarboxylase E1 beta subunit, putative	2.09345e+08	161
L8GGG5	Zinc finger (CCCHtype) family protein	2.08473e+08	162
L8GN54	RNA recognition motif domain containing protein	207583603	163
L8H9E9	Uncharacterized protein	203871108	164
L8H388	Electron transfer flavoprotein subunit beta	2.01811e+08	165
L8GH98	FAD-binding PCMH-type domain-containing protein	200463415	166
L8GPR5	Mitochondrial import receptor subunit tom40, putative	1.98494e+08	167
L8H3R6	Cyst specific protein, putative	1.98449e+08	168
L8GKC5	Methyltransferase	1.94765e+08	169
L8HBF4	Uncharacterized protein	1.93713e+08	170
L8HKC8	RNA recognition motif domain containing protein	1.91708e+08	171
L8GWF5	Serine/threonine-protein phosphatase	1.85131e+08	172
L8HJ75	Alpha amylase	1.84476e+08	173
L8H3E1	Eukaryotic translation initiation factor 3 subunit B	1.83415e+08	174
L8HFB9	Uncharacterized protein	183281812	175
L8H0X3	Bms1-type G domain-containing protein	1.82832e+08	176
L8H9J9	AICAR transformylase	1.8263e+08	177
L8HJD7	Chaperone protein DnaJ, putative	180776075	178
L8GGS1	Kelch repeat protein	180693970	179
L8GLM2	Uncharacterized protein	1.78432e+08	180
L8GTY9	Regulator of chromosome condensation (RCC1) repeat domain containing protein	1.77029e+08	181
L8GIZ9	AD domain-containing protein	176921628	182
L8HEG7	Stressinducible protein STI1-like, putative	176456952	183
L8HK22	Serine/threonine-protein phosphatase	1.74504e+08	184
L8H6I5	EF hand domain containing protein	1.72687e+08	185
L8HA59	RNA recognition motif domain containing protein	171670053	186
L8GW41	FeS protein assembly co-chaperone HscB, putative	169196623	187
L8HF78	Ribosomal L22e protein family	169185656	188
L8GYR9	Ribosomal S29 subunit	1.66863e+08	189
L8H708	RNase NYN domain-containing protein	1.66405e+08	190
L8HHW3	60s Acidic ribosomal protein (Fragment)	164545956	191
L8HAW7	Autophagy-related protein 27	164033269	192
L8GF48	CBS domain containing protein	163814190	193
L8GV46	Surp module domain containing protein	1.61279e+08	194
L8GLR0	Splicing factor 3b subunit 3, putative	1.60319e+08	195
L8GLZ9	Uncharacterized protein	1.59736e+08	196
L8H358	UTP--glucose-1-phosphate uridylyltransferase	1.58915e+08	197
L8GE28	Protein disulfideisomerase domain containing protein	1.57238e+08	198
L8GI75	ATP synthase subunit epsilon, mitochondrial, putative	156408308	199
L8HIE2	CHCH domain containing protein	154494080	200
L8GPH0	Uncharacterized protein	153476010	201
L8GVK6	MIR domain containing protein	153148355	202
L8H0Q0	Vacuolar ATP synthase subunit F, putative	153104449	203
L8GCW0	FoP_duplication domain-containing protein	1.52718e+08	204
L8GW56	Universal stress domain containing protein	1.50582e+08	205
L8GUY0	Uncharacterized protein	149626089	206
L8H3V8	Hydrolase, alpha/beta fold family	1.48877e+08	207
L8GSF0	Nuclease domain containing protein	1.45995e+08	208
L8HF32	GRAM domain containing protein	145133518	209
L8GTU2	Secretion protein MttC, putative	1.42611e+08	210
L8H4F8	Histone H2B	1.42236e+08	211
L8HHG7	OTUlike cysteine protease family protein	141838508	212
L8GHC6	Cleavage stimulation factor 50 kDa subunit	1.41592e+08	213
L8HHP1	Uncharacterized protein	1.41364e+08	214
L8GZ90	BAR domain containing protein	1.40909e+08	215
L8GY97	TBC domain containing protein	1.38856e+08	216
L8HFW9	RNA recognition motif domain containing protein	138049811	217
L8HFL4	rRNA pseudouridine synthase, putative	1.3686e+08	218
L8GK33	Amine oxidase	135775323	219
L8GY99	Uncharacterized protein	1.35002e+08	220
L8GF83	Peroxiredoxin 2, putative	133715643	221
L8GGP1	Small nuclear ribonucleoprotein Sm D3	1.32073e+08	222
L8HF06	40S ribosomal protein S25	1.299e+08	223
L8HG83	Uncharacterized protein	126144128	224
L8H1A1	Surface antigen repeat-containing protein	1.2534e+08	225
L8GPY9	5-methyltetrahydropteroyltriglutamate--homocysteine S-methyltransferase	1.25186e+08	226
L8H4X4	Pyrroline-5-carboxylate reductase	1.2483e+08	227
L8GTE5	Uncharacterized protein	1.24512e+08	228
L8HCP9	Phospholipase D	1.24156e+08	229
L8HI06	Uncharacterized protein	123882051	230
L8H7D4	Uncharacterized protein	122795072	231
L8HE68	Nascent polypeptide-associated complex subunit beta	122706237	232
L8GN61	40S ribosomal protein S21	121953576	233
L8GSN9	Adhesion regulating molecule region protein, putative	1.21895e+08	234
L8GJD9	Enhancer of rudimentary family protein	1.21797e+08	235
L8HHY0	Pre-mRNA-processing factor 19	121770332	236
L8H2I1	Nin one binding (NOB1) Zn-ribbon family protein	1.19908e+08	237
L8HHQ4	60S ribosomal protein L29	119774912	238
L8H085	LIM domain containing protein	119753540	239
L8HEJ7	Acyl-coenzyme A oxidase	1.19711e+08	240
L8HFM0	Ribonucleoside-triphosphate reductase (thioredoxin)	119361346	241
L8GJT0	CUE domain containing protein	1.18598e+08	242
L8H2B2	Hemolysintype calcium-binding region, putative	118334915	243
L8HA34	Ribosomal protein S17, putative	1.18124e+08	244
L8H097	Universal stress domain containing protein	1.17294e+08	245
L8GS62	Ribonucloprotein	1.17099e+08	246
L8HIH6	Uncharacterized protein	1.16293e+08	247
L8GGT8	Chitinase domain containing protein 1, putative	1.15185e+08	248
L8GI43	Uncharacterized protein	1.15087e+08	249
L8HCV2	Actin binding protein	1.14182e+08	250
L8HEF0	Vacuolar protein sorting	1.13803e+08	251
L8GNH8	60S ribosomal protein L7a	1.13786e+08	252
L8H2B5	Tetratricopeptide repeat domain containing protein	1.1353e+08	253
L8H4K6	TolAlike protein	1.12274e+08	254
L8GF67	23S rRNA methyltransferase, putative	1.11355e+08	255
L8GZD2	DUF2263 domain-containing protein	1.1093e+08	256
L8HIT4	Uncharacterized protein	1.09725e+08	257
L8HG28	Secondary thiamine-phosphate synthase enzyme	1.07937e+08	258
L8H161	Eukaryotic translation initiation factor 3 subunit F	107779504	259
L8GMK2	DNAbinding protein HU superfamily protein	1.06076e+08	260
L8GY93	Uncharacterized protein	1.04144e+08	261
L8H9I0	Xanthine dehydrogenase	1.0404e+08	262
L8H9P4	Oxoglutarate dehydrogenase (succinyl-transferring)	1.03762e+08	263
L8H2M8	Ribosomal protein S9, putative	1.0336e+08	264
L8HJG2	Macro domain containing protein	1.03208e+08	265
L8GFM8	GAMMA CA3 (GAMMA CARBONIC ANHYDRASE 3), putative	1.0292e+08	266
L8GX53	60S ribosomal protein, putative	1.02742e+08	267
L8GQ45	Peptidyl-prolyl cis-trans isomerase	1.02469e+08	268
L8GT08	Multifunctional fusion protein	102160545	269
L8GSQ3	Cytochrome c1, putative	1.0116e+08	270
L8GXR2	AcetylCoA acyltransferase, putative	1.00966e+08	271
L8GPQ8	Protein phosphatase 1, regulatory subunit 7, putative	1.0086e+08	272
L8GQE2	Mitochondrial import inner membrane translocase subunit TIM22	100688269	273
L8GMW7	Zinc finger domain containing protein	9.98496e+07	274
L8GPP8	Glutathione transferase	9.9752e+07	275
L8GE44	PHDfinger domain containing protein	99328336	276
L8GL42	Poly [ADP-ribose] polymerase	99011205	277
L8H3G1	CBS domain containing protein	9.85049e+07	278
L8GNZ8	mRNA decay factorlike protein	9.80928e+07	279
L8H1M7	Eukaryotic translation initiation factor SUI1 family protein	9.76359e+07	280
L8GMQ6	Peptidase, M20/M25/M40 superfamily protein	9.72996e+07	281
L8GQY4	Endoplasmic reticulum transmembrane protein	9.72785e+07	282
L8H653	Eukaryotic translation initiation factor 4 gamma 3 (EIF4-gamma 3), putative	9.61029e+07	283
L8GJ15	WD repeatcontaining protein	95853972	284
L8H979	ATPase/histidine kinase/DNA gyrase B/HSP90 domain containing protein	95610104	285
L8H2G8	Gelsolin repeat-containing protein (Fragment)	9.38789e+07	286
L8GUU6	ADP/ATP translocase	93698207	287
L8HEF2	Eukaryotic translation initiation factor 3 subunit G	9.33599e+07	288
L8GNS2	Uncharacterized protein	9.33304e+07	289
L8GM47	Hydroxyacylglutathione hydrolase	9.30725e+07	290
L8HJ76	Uncharacterized protein	9.30685e+07	291
L8HA85	Uncharacterized protein	9.29046e+07	292
L8GUX4	COP9 signalosome complex subunit 3	9.25532e+07	293
L8HA01	Uncharacterized protein	9.17383e+07	294
L8HDE3	Hypoxia induced protein region protein, putative	91337175	295
L8GVU4	Eukaryotic translation initiation factor 3 subunit K	90996797	296
L8HCR8	Zinc finger domain containing protein	90893976	297
L8HER2	Uncharacterized protein	90795341	298
L8GUF5	Uncharacterized protein	90103144	299
L8H4M5	LIM domain containing protein	9.0031e+07	300
L8H177	Uncharacterized protein	8.87622e+07	301
L8GVI2	60S ribosomal protein L13	8.8483e+07	302
L8GW48	PAKA subfamily protein kinase	87840693	303
L8GMR7	Eukaryotic porin protein	8.78278e+07	304
L8HII2	Ubiquitin family protein	8.73997e+07	305
L8GJ32	40S ribosomal protein S4	8.72796e+07	306
L8GY75	Ribosomal protein L6e, putative	87092321	307
L8GL45	Uncharacterized protein	8.64223e+07	308
L8HLW0	Interferoninducible protein Gig2, putative	8.63322e+07	309
L8GHY3	Smad nuclearinteracting protein 1, putative (Fragment)	86110320	310
L8GI91	Electron transfer flavoprotein subunit alpha	8.51319e+07	311
L8HCL3	Tim10/DDP family zinc finger superfamily protein (Fragment)	84288175	312
L8HIZ4	Oxidoreductase, zincbinding dehydrogenase superfamily protein	8.40679e+07	313
L8GM11	Uncharacterized protein	8.40191e+07	314
L8H815	Uncharacterized protein	8.35659e+07	315
L8GTD5	Fbox domain containing protein (Fragment)	83389743	316
L8HLL5	MORN repeat-containing protein	8.22811e+07	317
L8GM24	Regulator of chromosome condensation (RCC1) repeat domain containing protein	8.1762e+07	318
L8GF96	RasGEF domain containing protein	8.12918e+07	319
L8HJG1	Ribosomal protein L19	80909621	320
L8H292	Ribosomal proteins l2, RNA binding domain containing protein	8.04891e+07	321
L8HE36	RNA recognition motif domain containing protein	8.03211e+07	322
L8H776	HTH cro/C1-type domain-containing protein	79858072	323
L8GDW2	Uncharacterized protein	7.89189e+07	324
L8GXH1	NADH dehydrogenase [ubiquinone] iron-sulfur protein 4, mitochondrial	7.84031e+07	325
L8HH98	Protein kinase domain containing protein	7.83314e+07	326
L8GTH5	Uncharacterized protein	78082738	327
L8H4N4	Uncharacterized protein	7.80315e+07	328
L8H325	Eukaryotic translation initiation factor 3 subunit I	7.64494e+07	329
L8HCJ2	Hsp40, putative	7.58028e+07	330
L8GW81	Btz domain-containing protein	75678754	331
L8H078	Methylglyoxal synthase	7.52908e+07	332
L8GZB9	Transporter, major intrinsic protein (MIP) superfamily protein	74825402	333
L8GMK3	HTH HARE-type domain-containing protein	7.46564e+07	334
L8GCR8	Peroxidase	74313751	335
L8H2X2	AP-3 complex subunit delta	7.4009e+07	336
L8GTB3	HMG (High mobility group) box domain containing protein	7.3918e+07	337
L8GWH2	Uncharacterized protein	7.3236e+07	338
L8HK36	Uncharacterized protein	7.26127e+07	339
L8H4J7	Adenylate kinase, putative	7.25443e+07	340
L8GT52	Homeobox domain containing protein	7.07499e+07	341
L8GMT3	SH3 domain containing protein	7.05462e+07	342
L8HJH8	Uncharacterized protein	69560585	343
L8HM44	FYVE zinc finger domain/Ankyrin repeatcontaining protein	6.88179e+07	344
L8GQA8	ENTH domain containing protein	68808014	345
L8HJ08	40S ribosomal protein S8	6.86928e+07	346
L8HEL3	F_actin_bund_C domain-containing protein	68348735	347
L8H0R3	Glycine cleavage Tprotein (Aminomethyl transferase) domain containing protein	68206978	348
L8GUF1	TAP Cterminal subfamily protein	6.7366e+07	349
L8GZ52	Inosine5'-monophosphate dehydrogenase	67304778	350
L8GM99	Vtype ATPase, D subunit	67190779	351
L8GYM6	VASt domain-containing protein	66651467	352
L8HKF5	Uncharacterized protein (Fragment)	6.57259e+07	353
L8H0S1	QaSNARE, SYP3/Sed5p/Syntaxin 5-type, putative	6.53309e+07	354
L8GTL2	Gpatch domain containing protein	6.52244e+07	355
L8GPT9	Translation elongation factor Tu, putative	64541356	356
L8H5Y4	COP9 signalosome complex subunit 8	6.42456e+07	357
L8GIP8	Regulator of chromosome condensation (RCC1) repeat domain containing protein	63802269	358
L8GYB0	Glycylpeptide N-tetradecanoyltransferase	6.31309e+07	359
L8GG65	Inosineuridine preferring nucleoside hydrolase family protein	62991598	360
L8H1I5	Uncharacterized protein	62877634	361
L8GH44	Bifunctional GlmU protein	6.28405e+07	362
L8H974	Uncharacterized protein	6.25984e+07	363
L8HAB7	Usp domain-containing protein	6.25807e+07	364
L8H9T1	Uncharacterized protein	6.2306e+07	365
L8H3Y7	Uncharacterized protein	6.2122e+07	366
L8HLQ6	RNA recognition motifdomain containing protein	6.07882e+07	367
L8HBW3	BAG domain containing protein	6.06691e+07	368
L8GN37	Mitochondrial ribosomal protein l51 / s25 / cib8 domain containing protein	6.04968e+07	369
L8GQM8	FHA domain containing protein	6.01686e+07	370
L8H2R6	Homeobox domain containing protein	6.01327e+07	371
L8GS51	C2 domain containing protein	5.98922e+07	372
L8HIA3	2-amino-3-carboxymuconate-6-semialdehyde decarboxylase	59376115	373
L8GL66	Uncharacterized protein	59364755	374
L8H2D9	ABC transporter, ATPbinding domain containing protein	5.93499e+07	375
L8HCT7	60s Acidic ribosomal protein	58920819	376
L8GRU3	Glucosyl hydrolase family protein	5.8881e+07	377
L8HKF0	WD repeat domain 70, putative	5.88716e+07	378
L8H5K2	Elongation factor 1-alpha, putative	58753500	379
L8HKH9	Uncharacterized protein	5.87333e+07	380
L8HMW5	GTP cyclohydrolase II, putative	58642678	381
L8GYD3	Epimerase domain-containing protein	5.85316e+07	382
L8GLH3	Sec16_C domain-containing protein (Fragment)	5.83623e+07	383
L8GPC4	Glutathione peroxidase	5.83198e+07	384
L8GSV9	Eukaryotic translation initiation factor 3 subunit A	58277040	385
L8GTA1	Uncharacterized protein	5.81604e+07	386
L8HJ95	NHL repeat-containing protein	5.8033e+07	387
L8HDB6	Uncharacterized protein	57793554	388
L8H1A6	KH domain containing protein	5.73607e+07	389
L8HBI3	Serologically defined breast cancer antigen 84 isoform 1, putative	57174974	390
L8GUM9	60S ribosomal protein L36	5.70829e+07	391
L8GXA5	Elongation factor Tu GTP binding domain containing protein	5.69241e+07	392
L8GHK5	Paired amphipathic helix protein sin3, putative	5.67701e+07	393
L8GXE7	Hydrolase, NUDIX domain containing protein	56652183	394
L8HIN0	Small nuclear ribonucleoprotein Sm D1	56647149	395
L8GII1	Cytochrome c oxidase	5.62157e+07	396
L8HES1	Catalytic, putative	5.61329e+07	397
L8H299	6-hydroxymethyl-7,8-dihydropterin pyrophosphokinase	5.60832e+07	398
L8GGY8	Splicing factor 3a subunit 2, putative	56033821	399
L8HFN0	Oxidoreductase, short chain dehydrogenase/reductase superfamily protein	5.55366e+07	400
L8HKJ9	Zinc knuckle domain containing protein	55404706	401
L8GGT0	Cofilin/tropomyosin-type actin-binding protein	5.52033e+07	402
L8HB69	Uncharacterized protein	55017945	403
L8HCP6	Ribonucloprotein	5.45881e+07	404
L8H615	Glycosomal membrane protein	5.43637e+07	405
L8GW30	40S ribosomal protein S26	5.43485e+07	406
L8HLI4	Guanylate cyclase	54167220	407
L8GSZ9	EF1 guanine nucleotide exchange domain containing protein	5.41614e+07	408
L8GDA2	Uncharacterized protein	53874755	409
L8GPE2	WH2 motif domain containing protein	5.3839e+07	410
L8HF80	Thioredoxin domain containing protein	5.36477e+07	411
L8GS96	NADH-cytochrome b5 reductase	5.26517e+07	412
L8GE33	Viral life cyclerelated protein	52614596	413
L8HJG5	Cell cycle control protein	5.25726e+07	414
L8GZJ4	Acyl-coenzyme A oxidase	52540855	415
L8GIZ4	Eukaryotic translation initiation factor 3 subunit L	5.17749e+07	416
L8H116	Uncharacterized protein	5.17587e+07	417
L8HAC7	Ras-related protein Rab	5.15946e+07	418
L8HGI6	RNA polymerase Rpb5, Cterminal domain containing protein	5.12785e+07	419
L8GQC1	Tim10/DDP family zinc finger superfamily protein	5.11112e+07	420
L8HCN4	Uncharacterized protein	51100915	421
L8HJI3	Uncharacterized protein	5.10063e+07	422
L8HGP2	Succinate dehydrogenase [ubiquinone] iron-sulfur subunit, mitochondrial	4.99194e+07	423
L8GM55	RNA binding motif containing protein	4.9751e+07	424
L8GQ26	Kinesin motor domain containing protein	4.87913e+07	425
L8HAU5	Ribosomal protein S13p/S18e, putative	48015918	426
L8H6L8	Proteasome activator protein	4.76636e+07	427
L8GU98	Uncharacterized protein	4.72208e+07	428
L8HCS9	Ehepsin, putative	47168180	429
L8HK40	Peptidase M16 inactive domain containing protein	4.68114e+07	430
L8GLJ9	60S ribosomal protein L27 (Fragment)	46666230	431
L8GRM0	Uncharacterized protein	46631882	432
L8GUW6	Uncharacterized protein	46452357	433
L8H874	Alkaline phosphatase D domain containing protein	46269008	434
L8GY66	Villin headpiece domain containing protein	4.55101e+07	435
L8GE52	Uncharacterized protein	45457580	436
L8HCY6	EF hand domain containing protein	45364376	437
L8HLB6	Peroxisomal 2,4dienoyl-coa reductase	4.49358e+07	438
L8HKG2	RNA recognition motif domain containing protein	44884776	439
L8H418	Ribosomal protein L14, putative	4.46167e+07	440
L8HHF4	L51_S25_CI-B8 domain-containing protein	4.45109e+07	441
L8HHU3	Ribosomal protein S15, putative	4.436e+07	442
L8GU27	Uncharacterized protein	4.43435e+07	443
L8H219	Isoform 2 of serologically defined colon cancer antigen 1 family protein	44250374	444
L8H4L1	EF1 guanine nucleotide exchange domain containing protein	43948105	445
L8GM84	Glycerol-3-phosphate dehydrogenase [NAD(+)]	4.39381e+07	446
L8H8P1	WD repeat domain 57 (U5 snRNP specific), putative	4.38254e+07	447
L8H460	COPI_C domain-containing protein	4.38036e+07	448
L8HG53	SAM domain (Sterile alpha motif) domain containing protein	43718712	449
L8GTE0	Eukaryotic translation initiation factor 6	43640340	450
L8GYQ9	Elongin-C	43344188	451
L8HBI5	Threonyl-tRNA synthetase	43271482	452
L8GP44	LIM zinc-binding domain-containing protein	4.2846e+07	453
L8GJZ9	Uncharacterized protein	4.28229e+07	454
L8HMU1	Myosin2 heavy chain, non muscle, putative	4.26838e+07	455
L8GXC1	Uncharacterized protein	42534308	456
L8GMP8	Thioredoxin	42372456	457
L8GJ86	Uncharacterized protein	4.23661e+07	458
L8HM38	Eukaryotic ribosomal protein L18, putative	41743843	459
L8H2Q1	Elongation factor 1-gamma family protein	4.16647e+07	460
L8HGW6	RNA recognition domain containing protein	4.15211e+07	461
L8HBZ4	Cactin, putative	4.12878e+07	462
L8HLI2	SAP domain-containing protein	4.12267e+07	463
L8GYZ5	SRFtype transcription factor (DNA-binding and dimerization domain) domain containing protein	41066961	464
L8HDY6	Myblike DNA-binding domain, SHAQKYF class subfamily protein	4.04568e+07	465
L8HJP9	Phosphatidylserine decarboxylase	4.04131e+07	466
L8H6X5	THUMP domain containing protein	40380028	467
L8GW23	Sphase kinase-associated protein, putative	40049748	468
L8GSH2	LETM1like protein	4.00424e+07	469
L8GI65	6PF2K domain-containing protein	39971153	470
L8GV95	NADH dehydrogenase [ubiquinone] 1 beta subcomplex subunit 7	3.98988e+07	471
L8HAH1	Citrate synthase	3.984e+07	472
L8HB29	Uncharacterized protein	3.98353e+07	473
L8HB12	Dcp1 family decapping family protein	39749409	474
L8HGF6	Uncharacterized protein	3.96191e+07	475
L8GY95	Zinc finger, c2h2 type domain containing protein	39612435	476
L8H9J2	RNA helicase	3.9279e+07	477
L8HBU6	FAD binding domain containing protein	3.92494e+07	478
L8GUA3	SH3 domain containing protein	39039058	479
L8GQE5	Nucleoside diphosphate kinase	3.84287e+07	480
L8HK08	C2 domain containing protein	38268733	481
L8GMG7	Reticulon-like protein	38164764	482
L8HLS8	Peroxiredoxin, putative	38155400	483
L8HD30	MIT domain containing protein	37899060	484
L8HHR4	Uncharacterized protein	37172031	485
L8GNY6	Ribosomal protein L44, putative	36987179	486
L8H2W3	Protein disulfideisomerase, putative	3.69742e+07	487
L8HAC6	Crystallin, zeta, putative	3.67922e+07	488
L8H3G8	Complex I-B22	3.65998e+07	489
L8H478	Uncharacterized protein	36518992	490
L8GS91	Methenyltetrahydrofolate cyclohydrolase	3.64772e+07	491
L8GQT3	40S ribosomal protein S3a	3.64487e+07	492
L8HBD1	H/ACA ribonucleoprotein complex non-core subunit NAF1	36332928	493
L8GCK9	SNF2 family protein	36210700	494
L8H0Z8	Thiazole biosynthesis protein ThiG, putative	3.60729e+07	495
L8HF73	PAS domain-containing protein	3.59164e+07	496
L8HHT6	Vesicle transport V-snare protein, putative	35833005	497
L8HDN7	TCTP domain-containing protein	35817812	498
L8GTT8	Uncharacterized protein	3.57938e+07	499
L8GTI9	RNA methyltransferase, TrmH superfamily protein	35449731	500
L8GM56	Uncharacterized protein	35329325	501
L8GDE8	Phosphoenolpyruvate phosphomutase	35068624	502
L8H676	Transcription elongation factor SPT5	3.49067e+07	503
L8GTD2	RhoGEF domain containing protein	3.46319e+07	504
L8H2Z7	Uncharacterized protein	3.4595e+07	505
L8H587	PH domain containing protein	34478966	506
L8HK20	Gamma carbonic anhydrase	3.43075e+07	507
L8HHF5	Cytochrome b-like heme/steroid binding domain containing protein	34249016	508
L8GQA0	Regulator of chromosome condensation (RCC1) repeat domain containing protein	34192367	509
L8GLJ4	Histone H2A	33744234	510
L8HIT8	Ribosomal protein L4/L1 family	3.34366e+07	511
L8GRN2	Peptidase S74 domain-containing protein	3.31094e+07	512
L8GRW6	Formin domain containing protein	32927234	513
L8GRA1	Bacterioferritin comigratory protein	32677946	514
L8GM71	Uncharacterized protein	3.26255e+07	515
L8GWW6	Small conserved protein	32268780	516
L8HG40	Uncharacterized protein	3.20876e+07	517
L8HKA7	Complex III subunit 9	32070606	518
L8GQ47	Adenylate kinase	32028779	519
L8GDU1	Phosphoenolpyruvate phosphomutase	3.19756e+07	520
L8GYI6	Uncharacterized protein	31824443	521
L8GJX8	Ubiquitin	3.17171e+07	522
L8H819	Arf GTPase activating protein, putative	31562774	523
L8GND2	Uncharacterized protein	3.15218e+07	524
L8HFA5	Chaperone protein DnaJ, putative	3.1509e+07	525
L8H9V4	Protein transport protein sec16	3.1451e+07	526
L8H910	RNA recognition motif domain containing protein	3.1415e+07	527
L8H0Q3	Purple acid phosphatase	3.11775e+07	528
L8H5X5	Protein-tyrosine-phosphatase	31050316	529
L8GUX0	Glycolipid transfer protein (GLTP), putative	30882439	530
L8GPG5	Acyl carrier protein	3.08076e+07	531
L8HIC7	Uncharacterized protein	3.07048e+07	532
L8H825	RNA recognition motif domain containing protein	3.05378e+07	533
L8GZI3	Uncharacterized protein	30249688	534
L8GG53	Longin domain-containing protein (Fragment)	3.01901e+07	535
L8H9V6	Uncharacterized protein	3.01091e+07	536
L8H2N5	PWI domain containing protein	30093531	537
L8H0Y7	Ubiquinolcytochrome c reductase complex 14 kDa protein	3.00798e+07	538
L8GIG0	AcylCoA dehydrogenase family protein	30021022	539
L8GP75	EF hand domain containing protein	2.99101e+07	540
L8GS87	Saccharopine dehydrogenase (Nad+, l-lysine forming), putative	29809192	541
L8HDV8	Pinin/SDK/memA/ protein region protein, putative	29750793	542
L8GQY6	Uncharacterized protein	29659882	543
L8GXI7	DENN (AEX3) domain containing protein	2.9638e+07	544
L8GVK3	RNA recognition motif domain containing protein	2.96193e+07	545
L8GKH2	NIPSNAP family protein	2.95342e+07	546
L8HAD1	Pribosyltran domain-containing protein	29024101	547
L8GDQ2	Uncharacterized protein	28850073	548
L8H849	Pumiliofamily RNA binding repeat domain containing protein	28818407	549
L8GHE6	40S ribosomal protein S27	28711774	550
L8HE27	Uncharacterized protein	28617644	551
L8HH51	Phosphoglycerate mutase family domain containing protein	2.84792e+07	552
L8GZB4	Uncharacterized protein	28452900	553
L8HB87	zf-Tim10_DDP domain-containing protein	2.84366e+07	554
L8H6M0	Lipoyl(octanoyl) transferase	2.83991e+07	555
L8H329	Transducin family protein	2.83206e+07	556
L8GGR9	Acyl-CoA dehydrogenase, middle domain containing protein	2.83149e+07	557
L8H752	SEC13, putative	2.82248e+07	558
L8HC73	Kelch repeat protein	2.82096e+07	559
L8H6J5	MACRO domain containing protein 1, putative	2.79996e+07	560
L8GI20	Uncharacterized protein (Fragment)	27930799	561
L8GP81	RNA recognition motif domain containing protein	27858927	562
L8H6U5	Uncharacterized protein	27684468	563
L8HG86	Uncharacterized protein	2.76733e+07	564
L8GTP4	Uncharacterized protein (Fragment)	2.76649e+07	565
L8HG13	Choline/Carnitine oacyltransferase superfamily protein	27576862	566
L8GF79	Uncharacterized protein	27541660	567
L8GIR3	Pyruvate kinase	2.74435e+07	568
L8HC77	Ribosomal protein S7p/S5e, putative	2.7255e+07	569
L8GHR0	Leucine Rich Repeatcontaining protein	27045330	570
L8GIY7	SuccinateCoA ligase, GDP-forming, beta subunit, putative (Fragment)	2.70147e+07	571
L8GX89	Ser/Thr phosphatase family superfamily protein	26753148	572
L8GNN8	LIM domain containing protein	2.67348e+07	573
L8HDI1	Uncharacterized protein	26686638	574
L8H502	Uncharacterized protein	26631840	575
L8GXB0	ATP-citrate synthase	2.66228e+07	576
L8HDC6	Alternative oxidase isoform A, putative	2.63757e+07	577
L8GY72	Uncharacterized protein (Fragment)	26352362	578
L8HG88	FoP_duplication domain-containing protein	2.63475e+07	579
L8HGQ7	Uncharacterized protein	26194553	580
L8GPS7	Adaptorrelated protein complex 1, beta 1 subunit, isoform 2, putative	26191698	581
L8GPZ0	Laminin egflike (Domains iii and v) domain containing protein (Fragment)	2.61538e+07	582
L8GWY6	Dihydrolipoamide dehydrogenase	2.58341e+07	583
M0QSG3	K+ channel tetramerisation subfamily protein	2.58073e+07	584
L8H6U2	Heat shock protein 90 alpha, putative	2.57986e+07	585
L8HJA5	Actin-related protein 2	2.57919e+07	586
L8GXM1	Glutaredoxin, putative	25623220	587
L8GRP8	Acyl-coenzyme A oxidase	2.55512e+07	588
L8H3J6	Alcohol dehydrogenase	2.54222e+07	589
L8GPK5	Aspartyl aminopeptidase	2.52323e+07	590
L8GTK3	PAS domain Sbox domain containing protein	25218821	591
L8GIW4	Serine/threonine protein kinase	25168830	592
L8GG93	DENN (AEX3) domain containing protein	25140752	593
L8H477	Imidazoleglycerol-phosphate dehydratase	25087891	594
L8HLA1	Ankyrin repeatcontaining protein	2.50863e+07	595
L8HA89	Farnesyl pyrophosphate synthetase	2.50778e+07	596
L8HK54	Diacylglycerol kinase	25028364	597
L8HC90	Pre-mRNA-splicing factor SYF2	24764776	598
L8GN80	Phosphatidylinositol 3 and 4-kinase	24752564	599
L8GW85	Uncharacterized protein	2.44944e+07	600
L8GFR5	Alkyl-dihydroxyacetone phosphate synthase (Fragment)	24241822	601
L8GXA8	Copine VIII, putative	24181759	602
L8HCM5	Calponin domain containing protein	2.41674e+07	603
L8GES5	RNA recognition motif domain containing protein	2.41381e+07	604
L8GW62	60S ribosomal protein L23, putative	24117182	605
L8H1C7	Gammabutyrobetaine dioxygenase	2.41123e+07	606
L8GJC3	Uncharacterized protein	24088818	607
L8GP28	GRAM domain containing protein	2.40223e+07	608
L8GNG1	Uncharacterized protein	24005897	609
L8GL39	Thioredoxin domain containing protein	23882466	610
L8GP14	Syntaxin 6, putative	2.38671e+07	611
L8HI18	U1 small nuclear ribonucleoprotein C	23826223	612
L8GD26	Glutaredoxin, putative	2.37527e+07	613
L8GU49	SKIP/SNW subfamily protein	23606310	614
L8GM36	Lgulono-gamma-lactone oxidase	2.35944e+07	615
L8H879	U3 small nucleolar ribonucleoprotein protein MPP10	23582737	616
L8HFA4	Uncharacterized protein	2.32991e+07	617
L8H0G5	Uncharacterized protein	2.32156e+07	618
L8HB62	RhoGAP domain containing protein	23182192	619
L8HFS1	Ribosomal protein L35, putative	2.29223e+07	620
L8GQ21	Uricase	22803538	621
L8GHU0	Uncharacterized protein (Fragment)	22742310	622
L8HC36	Uncharacterized protein	2.27173e+07	623
L8HBV6	Singlestrand binding protein family	2.27044e+07	624
L8GE50	FAD dependent oxidoreductase domain containing protein	2.26967e+07	625
L8HAX0	Tetrapyrrole methylase domain containing protein	22520548	626
L8HHI4	Uncharacterized protein	22508092	627
L8HG02	RNA recognition motif domain containing protein	2.248e+07	628
L8HB34	Eukaryotic translation initiation factor 5B	22322192	629
L8H2H1	Tetratricopeptide repeat domain containing protein	22070791	630
L8HBI0	Serine/threonine-protein phosphatase	22069781	631
L8GJM0	CBS domain containing protein	2.19723e+07	632
L8HLC7	Fbox domain containing protein	21862894	633
L8GE55	Uncharacterized protein	2.17851e+07	634
L8HJ59	F-actin-capping protein subunit beta	21688240	635
L8HES7	Uncharacterized protein	2.15525e+07	636
L8HK58	Methenyltetrahydrofolate cyclohydrolase	21516355	637
L8GMZ2	Zinc knuckle domain containing protein	2.15141e+07	638
L8GMJ3	Uncharacterized protein	21449150	639
L8HIJ4	3-hydroxyacyl-[acyl-carrier-protein] dehydratase	21426855	640
L8GJ19	Phosphatidylinositol glycan	2.13874e+07	641
L8GR06	Phosphatidylinositol-3,4,5-trisphosphate 3-phosphatase	2.13336e+07	642
L8HBX0	Oxidoreductase domain containing protein	21303988	643
L8H3C7	Uncharacterized protein	2.12581e+07	644
L8HHE9	Uncharacterized protein	21171497	645
L8GE82	Uncharacterized protein (Fragment)	21154834	646
L8HC59	NADdependent epimerase/dehydratase family protein	21094341	647
L8GNZ3	Uncharacterized protein	2.1003e+07	648
L8HB64	CBS domain containing protein	20960003	649
L8GK61	SNF2 family Nterminal domain containing protein	2.09193e+07	650
L8GZ94	Ribosomal L5P family Cterminus, putative	20883815	651
L8GYZ0	Ribosomal protein S8, putative	20858604	652
L8H6N1	Uncharacterized protein	2.08262e+07	653
L8GPV8	Poly [ADP-ribose] polymerase	20790234	654
L8HCT8	RNA recognition motif domain containing protein	2.07706e+07	655
L8GGA4	Myosin IF, putative	20606848	656
L8GEU6	26S proteasome nonATPase regulatory subunit 7, putative	2.05901e+07	657
L8GY53	Small nuclear ribonucleoprotein G	2.04672e+07	658
L8GNS4	Phosphoribosylpyrophosphate synthetase	20443231	659
L8H326	Uncharacterized protein	20228392	660
L8H1F3	Ribosomal L28e protein family	20109552	661
L8HIN3	Uncharacterized protein	2.00329e+07	662
L8GSM6	Histidine acid phosphatase superfamily protein	19968572	663
L8HIY2	Malate dehydrogenase (Fragment)	1.97878e+07	664
L8HB37	Uncharacterized protein	19729976	665
L8H0C2	NADH-u_ox-rdase domain-containing protein	19662221	666
L8HF89	Ubiquitin interaction motif domain containing protein	19660477	667
L8HA90	Domain found in dishevelled, egl10, and pleckstrin domain containing protein	1.96292e+07	668
L8GPE5	Uncharacterized protein	1.95959e+07	669
L8H083	Peroxidase	19565889	670
L8GNU3	AcetylCoA carboxylase, carboxyltransferase component, putative	19429202	671
L8H6V4	CatecholO-methyltransferase domain containing protein 1, putative	1.94043e+07	672
L8HJ62	Uncharacterized protein	19339130	673
L8GHP4	Uncharacterized protein	19289944	674
L8GFC4	FAD linked oxidase, Cterminal domain containing protein	19218303	675
L8H9M3	V-type proton ATPase subunit G	19085193	676
L8GVB5	Cleavage and polyadenylation specificity factor subunit 5	18977459	677
L8H1I3	Metallobeta-lactamase domain containing protein	1.88564e+07	678
L8H122	Vacuolar proton pump d subunit, putative	1.88532e+07	679
L8HFZ3	Breast carcinoma amplified sequence 2 (Bcas2) protein	1.881e+07	680
L8GGQ0	ATPase family associated with various cellular activities (AAA) domain containing protein	18781729	681
L8HCV0	Ribosomal protein L13, putative	18696474	682
L8GML0	Myosin-light-chain kinase	1.84707e+07	683
L8H6M4	Tryptophan synthase	1.84571e+07	684
L8GN90	Histone H2A	18287134	685
L8GQM9	Uncharacterized protein	18269524	686
L8HAA5	Uncharacterized protein	1.80907e+07	687
L8HBP6	Syntaxin7A, putative	18089218	688
L8GW98	Uncharacterized protein	1.77219e+07	689
L8HGB7	PWWP domain containing protein	1.75177e+07	690
L8GTS2	Tetratricopeptide repeat domain containing protein	1.74969e+07	691
L8HET7	PH domain containing protein	17437982	692
L8GM28	Fructose-2,6-bisphosphate 2-phosphatase (Fragment)	1.74008e+07	693
L8GNL1	Translin	1.73683e+07	694
L8HIE7	Znfinger in Ran binding protein	1.73293e+07	695
L8GMY8	tRNA binding domain containing protein	17320914	696
L8H2W6	Golgi family protein, putative	17206367	697
L8HM01	Uncharacterized protein	1.71761e+07	698
L8H1H5	F_actin_bund_C domain-containing protein	17155982	699
L8HJK4	NADH:ubiquinone oxidoreductase 24 kDa subunit	17144622	700
L8GQC8	Zinc finger, c2h2 type domain containing protein	1.71211e+07	701
L8GPI2	Fumarate hydratase	17103364	702
L8H7B6	O-methyltransferase family 3 protein	1.70166e+07	703
L8H5R3	PhytanoylCoA dioxygenase (PhyH) superfamily protein	16874372	704
L8H1V3	Cytochrome b-c1 complex subunit 6	16770691	705
L8HHC4	Serine/threonine-protein phosphatase 2A 55 kDa regulatory subunit B	1.67642e+07	706
L8H5K8	Lipoyl synthase, mitochondrial	1.67428e+07	707
L8GMK7	Nocturnin, putative	16676308	708
L8H0L7	Uncharacterized protein	1.65551e+07	709
L8HAJ1	Uncharacterized protein	16516514	710
L8GWT6	Small nuclear ribonucleoprotein E	1.64884e+07	711
L8HDV5	Centractin, putative	16420343	712
L8GPP9	Uncharacterized protein	16344272	713
L8H1V6	Chloride channel protein	16318029	714
L8GTX8	Pyruvate carboxylase	1.62924e+07	715
L8H6B6	tRNA (guanine(26)-N(2))-dimethyltransferase	16179739	716
L8GTE2	GRAM domain containing protein	1.61706e+07	717
L8GYN7	Mitogen-activated protein kinase kinase kinase	1.61072e+07	718
L8GQP7	Uncharacterized protein	15900181	719
L8H6B5	Adenosylhomocysteinase	1.58781e+07	720
L8HIA9	Variant sh3 domain containing protein	15797685	721
L8GH97	Methionine aminopeptidase 2	1.56879e+07	722
L8HFV6	Universal stress domain containing protein	15601003	723
L8HC62	Elongation factor Tu GTP binding domain containing protein	1.55911e+07	724
L8HJF8	Uncharacterized protein	15527410	725
L8HDH0	Sphinganine1-phosphate aldolase BST1, putative	1.54715e+07	726
L8GZJ8	Domain found in if2b/if5 domain containing protein	15457369	727
L8GX68	Nucleolar zincfinger protein	1.54508e+07	728
L8GMX8	DNA-(apurinic or apyrimidinic site) endonuclease (Fragment)	15206076	729
L8GP85	6-phosphogluconate dehydrogenase, decarboxylating	1.51283e+07	730
L8HKZ9	HMG (High mobility group) box domain containing protein	1.50049e+07	731
L8HE69	Chorismate mutase	14758308	732
L8H3Q2	Isopentenyldiphosphate delta-isomerase	14720710	733
L8HJC1	RNA recognition motif domain containing protein	14700287	734
L8GC39	Transferrin receptor family dimerization domain containing protein	1.46993e+07	735
L8HDG5	WD domain, G-beta repeat-containing protein	1.46859e+07	736
L8HIW8	SNF2 family Nterminal domain containing protein	14656094	737
L8H9F5	RWP-RK domain-containing protein	14556836	738
L8H4E5	Dolichyl-diphosphooligosaccharide--protein glycosyltransferase subunit 2	1.45246e+07	739
L8HEG9	Low temperature viability protein	14517265	740
L8HIK1	SAM domain (Sterile alpha motif) domain containing protein	14510316	741
L8H2L6	Ribosomal protein L22, putative	1.44576e+07	742
L8H2F1	UBA/TSN domain containing protein	1.4278e+07	743
L8GVF1	Dipeptidase	1.42469e+07	744
L8H4M2	Uncharacterized protein	1.42444e+07	745
L8HA23	Uracil-DNA glycosylase	14213468	746
L8GPA3	Uncharacterized protein	1.41253e+07	747
L8H234	Zinc finger, c2h2 type domain containing protein	1.41203e+07	748
L8GDA3	Uncharacterized protein	14006613	749
L8GQJ1	Uncharacterized protein (Fragment)	13977331	750
L8HAQ1	Rap/ranGAP domain containing protein	1.39667e+07	751
L8GIE6	Non-specific serine/threonine protein kinase	1.39407e+07	752
L8HF68	La domain containing protein	1.3878e+07	753
L8GF16	GTP-binding nuclear protein	13844030	754
L8HEN3	RNA recognition motif domain containing protein	13758138	755
L8HBG1	Retinoblastoma binding protein 4 variant isoform 1, putative	1.36956e+07	756
L8GJ29	SH3 domain containing protein	13640647	757
L8GUB8	Bap31 domain-containing protein	1.35778e+07	758
L8HH86	Uncharacterized protein	13545018	759
L8HJF0	Uncharacterized protein	13522725	760
L8GI96	Frizzled/Smoothened family membrane region protein	13509761	761
L8HAG1	Arf GTPase activating protein	13506105	762
L8GZ60	RNA recognition motif domain containing protein	1.33432e+07	763
L8H0F6	Uncharacterized protein	13339722	764
L8H8I4	Phytanoyl-CoA dioxygenase	1.33014e+07	765
L8H8G9	Uncharacterized protein	1.32466e+07	766
L8H882	Signal recognition particle 9 kDa protein	1.32316e+07	767
L8GIT0	Phosphatidylethanolamine N-methyltransferase	13180274	768
L8HJ91	Short chain dehydrogenase, putative	1.30924e+07	769
L8HB44	RWD domain containing protein	13075270	770
L8GY23	CBS domain containing protein	1.30423e+07	771
L8GMK9	Tetratricopeptide repeat domain containing protein	1.30295e+07	772
L8H2T4	Uncharacterized protein	1.29818e+07	773
L8GZ67	ATPase with chaperone activity, putative	1.29092e+07	774
L8GW28	Coproporphyrinogen oxidase	1.29036e+07	775
L8H317	Endonuclease/exonuclease/phosphatase family protein	12830405	776
L8H129	Fascin subfamily protein	12820497	777
L8HD98	Ribosomal protein S19, putative (Fragment)	12748400	778
L8GV65	Histone cluster 1, H2bb, putative	1.27017e+07	779
L8HEU9	RNA recognition motif domain containing protein	1.26783e+07	780
L8H8N3	EF hand domain containing protein	1.2664e+07	781
L8GGA8	H/ACA ribonucleoprotein complex subunit	1.26555e+07	782
L8H4A1	COP9 signalosome complex subunit 6	1.25947e+07	783
L8HBV8	Peptidyl-prolyl cis-trans isomerase	1.25783e+07	784
L8HB92	Ribosomal protein L49, putative	12485737	785
L8GWZ0	Programmed cell death protein 6, putative	1.24475e+07	786
L8GT10	Mitochondrial NADH:ubiquinone oxidoreductase 19 kDa subunit	12444218	787
L8GV75	Long chain acylcoA synthetase	1.23602e+07	788
L8HBT6	Glutaredoxin, putative	12354943	789
L8GHM2	Uncharacterized protein	1.2335e+07	790
L8GJH7	Uncharacterized protein	12318562	791
L8GUD8	Actin subfamily protein	12264872	792
L8GI72	Seryl-tRNA synthetase	1.22609e+07	793
L8HIF3	Uncharacterized protein	12238740	794
L8HI09	DnaK family superfamily protein	12221541	795
L8HDM4	Uncharacterized protein	12205120	796
L8GYI4	Uncharacterized protein	12193232	797
L8HJF5	WD repeatcontaining protein 74, putative	12188756	798
L8GNA3	Uncharacterized protein	12168510	799
L8HKT6	WD40 repeat-containing protein	1.20901e+07	800
L8H5H2	SH3 domain containing protein	12078360	801
L8GIU7	PAS domain Sbox domain containing protein	12058787	802
L8HEE3	Signalosome complex protein	1.19624e+07	803
L8H4Q0	Methyltransferase domain containing protein	1.19108e+07	804
L8GJ25	RNA recognition motif domain containing protein	11893858	805
L8HGC7	60S ribosomal protein L27a, putative	11883330	806
L8GK50	SAP domain containing protein	1.18145e+07	807
L8HMC3	Actophorin, putative	11724143	808
L8H1X4	Ribosomal protein L3, putative	11707139	809
L8H2N4	Uncharacterized protein	11664004	810
L8H6U9	Uncharacterized protein	11565278	811
L8GIW5	Dynactin 4 isoform 2, putative	11561180	812
L8H0V9	SNF2_N domain-containing protein	11548914	813
L8HHV3	Syntaxin protein, putative	1.15221e+07	814
L8H7M3	MYC binding protein 2, putative	11519711	815
L8GS92	CRAL/TRIO domain containing protein (Fragment)	1.14727e+07	816
L8GVE0	Filamin repeat domain containing protein	11390275	817
L8GQ18	Glycosyltransferase family 8 protein	11368751	818
L8GJ08	Arf GTPase activating protein	1.13651e+07	819
L8GDN8	Uncharacterized protein	1.12845e+07	820
L8HI20	6phosphofructokinase	1.12705e+07	821
L8GWP6	Uncharacterized protein	1.11667e+07	822
L8GZ72	Uncharacterized protein	1.11464e+07	823
L8HKH0	COX assembly mitochondrial protein	11096929	824
L8GFH9	RNA pseudouridine synthase superfamily protein	11095362	825
L8H8P6	Raslike protein 1, putative	11087117	826
L8GZ45	C2 domain containing protein	11053016	827
L8GR43	RAP1A, member of RAS oncogene family	11047715	828
L8HC98	Adenylate kinase superfamily protein	1.09386e+07	829
L8HBJ0	Calmodulin	10894941	830
L8H963	SH3 domain containing protein	1.08842e+07	831
L8GPQ4	Formyl transferase, c-terminal domain containing protein	1.08835e+07	832
L8GPD5	Uncharacterized protein	10863702	833
L8GL73	Thioredoxin family Trp26 family protein	10851068	834
L8HAA8	MORN repeatcontaining protein (Fragment)	10750763	835
L8HKL1	PH domain containing protein	10750467	836
L8GZQ6	SAP30_Sin3_bdg domain-containing protein	10723266	837
L8GUF6	Uncharacterized protein	10690735	838
L8HAH7	Synapsin, ATP binding domain containing protein	1.06836e+07	839
L8H7Y4	RNA recognition motif domain containing protein	1.06505e+07	840
L8HJ23	MPN domain-containing protein	10516174	841
L8HG12	Uncharacterized protein	10507235	842
L8GRS2	Charged multivesicular body protein 2a, putative	10463678	843
L8H964	Uncharacterized protein	1.04311e+07	844
L8H286	Vacuolar protein sorting-associated protein 28 homolog	10289835	845
L8GD10	Rieske [2fe2s] domain containing protein	1.02785e+07	846
L8H2S3	Uncharacterized protein	10275400	847
L8GGT4	Uncharacterized protein	1.02528e+07	848
L8HA99	Kelch repeat-containing protein	1.01813e+07	849
L8GVM5	Talin, putative (Fragment)	1.01731e+07	850
L8GV96	LSM domain containing protein	10172526	851
L8HET6	Dihydrolipoyl dehydrogenase	1.01547e+07	852
L8GV08	Uncharacterized protein (Fragment)	10123569	853
L8GXM3	Phosphotransferase enzyme domain containing protein	10082819	854
L8H7J0	Eukaryotic initiation factor 4A, putative	1.00754e+07	855
L8H055	Uncharacterized protein	10071167	856
L8GQU1	Esterase/lipase ( ), putative	1.0061e+07	857
L8H091	Uncharacterized protein	10022073	858
L8H5J6	Uncharacterized protein	1.0017e+07	859
L8GU16	Protozoan/cyanobacterial globin family subfamily protein	1.00013e+07	860
L8H4I0	Transcription initiation factor tfiid component taf4 family protein	9.91621e+06	861
L8GLG6	Sec1 family protein	9895117	862
L8GZB3	UMP-CMP kinase	9830999	863
L8H476	Amidophosphoribosyltransferase	9798620	864
L8H8R6	Vacuolar protein sortingassociated protein 26, putative	9.73986e+06	865
L8H185	Uncharacterized protein	9.70216e+06	866
L8H770	GTP 3',8-cyclase (Fragment)	9.6903e+06	867
L8GMV0	tRNA binding domain containing protein	9.66898e+06	868
L8GIX6	NADH dehydrogenase [ubiquinone] flavoprotein 1, mitochondrial	9666232	869
L8HCP5	Uncharacterized protein	9608229	870
L8H0X8	Non-specific protein-tyrosine kinase	9.56269e+06	871
L8GZ78	Antioxidant, AhpC/TSA superfamily protein	9.53177e+06	872
L8H642	PWI domain containing protein	9528655	873
L8GPX4	Uncharacterized protein	9511505	874
L8H577	Ribosomal_L19e domain-containing protein	9509367	875
L8GJV6	SEP domain containing protein	9469548	876
L8HG55	Ras subfamily protein	9.46326e+06	877
L8HHM1	Nuclear nucleic acid-binding protein C1D	9.44088e+06	878
L8GMQ3	Seryl-tRNA synthetase	9375682	879
L8GTK4	cAMPdependent protein kinase type I-alpha regulatory subunit, putative	9.35045e+06	880
L8H6U7	Uncharacterized protein	9.33683e+06	881
L8GEP4	Ribosomal protein L21e, putative	9313586	882
L8GQ49	3-oxoacyl-[acyl-carrier-protein] synthase	9269369	883
L8H3I0	Cytochrome b-like heme/steroid binding domain containing protein	9260011	884
L8GFS4	Ribosomal protein S5, putative	9253737	885
L8GQH6	Aurora kinase	9215278	886
L8H398	TolAlike protein	9210414	887
L8H3R9	Uncharacterized protein	9192759	888
L8HI55	Uncharacterized protein (Fragment)	9179576	889
L8GDI1	Dolichol-phosphate mannosyltransferase subunit 3	9123185	890
L8GQK7	Uncharacterized protein	9.07668e+06	891
L8H146	Eukaryotic initiation factor, putative	9039106	892
L8GZ06	Uncharacterized protein	8.97429e+06	893
L8HIV8	B box-type domain-containing protein	8955008	894
L8H0E1	LIM domain containing protein	8949876	895
L8GJP7	Uncharacterized protein	8.92776e+06	896
L8GXP0	Uncharacterized protein	8862094	897
L8GQI3	Uncharacterized protein	8857590	898
L8GXC9	Uncharacterized protein	8.84384e+06	899
L8GQV2	CROP protein	8843763	900
L8GRW1	Uncharacterized protein	8.84284e+06	901
L8GTU7	Inosine triphosphate pyrophosphatase	8.73158e+06	902
L8GSV7	Uncharacterized protein	8723414	903
L8HEU0	40S ribosomal protein S7	8714362	904
L8GG04	Vacuolar protein sorting-associated protein 29	8.70617e+06	905
L8GII4	Helicase associated domain containing protein	8.67713e+06	906
L8GFJ6	Uncharacterized protein	8643924	907
L8HAU2	Helicase associated domain containing protein	8623923	908
L8H0V3	SAM domain (Sterile alpha motif) domain containing protein	8553166	909
L8GIQ2	Fibrillarin, putative	8.47457e+06	910
L8GYD4	Transcription initiation factor tfiid subunit a protein	8459441	911
L8HGN5	Uncharacterized protein	8457993	912
L8HJ30	DnaJ domain containing protein	8455137	913
L8HC58	BZIP transcription factor domain containing protein	8446899	914
L8HDT0	Tyrosine--tRNA ligase	8430734	915
L8H9J8	Uncharacterized protein	8418054	916
L8GWQ8	Uncharacterized protein	8.40708e+06	917
L8GSC1	Calcium binding egf domain containing protein	8373525	918
L8H5S7	Uncharacterized protein	8.37096e+06	919
L8HGM2	CCCHtype Zn finger-containing protein	8.33087e+06	920
L8GGE0	WD domain, G-beta repeat-containing protein	8.3236e+06	921
L8H3S4	Uncharacterized protein	8.31443e+06	922
L8GQ68	SH3 domain containing protein	8313191	923
L8H391	Uncharacterized protein	8308728	924
L8GQR2	PCI domain containing protein	8.30747e+06	925
L8H413	Uncharacterized protein	8.30569e+06	926
L8H8K4	Ankyrin repeatcontaining protein	8210073	927
L8GX40	Uncharacterized protein	8.19751e+06	928
L8GTL8	von Willebrand factor type A domain containing protein	8140561	929
L8GJ48	Uncharacterized protein	8139475	930
L8GN95	ENT domain containing protein	8.13003e+06	931
L8H7G0	Matrix attachment region binding protein	8.06615e+06	932
L8GJT4	WD domain, G-beta repeat-containing protein	8.0096e+06	933
L8HHR8	Ribosomal protein S17, putative	7961675	934
L8H379	3-methyl-2-oxobutanoate hydroxymethyltransferase	7917163	935
L8GMR3	Non-specific protein-tyrosine kinase	7901445	936
L8GZS4	Transporter, permease	7886631	937
L8GXK0	Ribosomal protein L32, putative	7873587	938
L8GMC3	Costars domain-containing protein	7865567	939
L8GXZ4	NEDD8conjugating enzyme Ubc12, putative	7.82508e+06	940
L8H176	Signal peptidase complex subunit 2	7.80759e+06	941
L8H366	PH domain containing protein	7.76725e+06	942
L8H2Q5	Uncharacterized protein	7.74413e+06	943
L8GZA6	Hepatocellular carcinomaassociated antigen 59, putative	7.7413e+06	944
L8H0E9	Eukaryotic initiation factor 4E	7.72133e+06	945
L8H9B4	Uncharacterized protein	7720352	946
L8GTL7	Mak10 subunit, NatC N(Alpha)terminal acetyltransferase	7.65894e+06	947
L8GZX0	Uncharacterized protein	7642086	948
L8GS43	RNA recognition motif domain containing protein	7.62255e+06	949
L8HEJ4	Phosphatidylserine decarboxylase proenzyme 2	7588618	950
L8GW45	Ribosomal protein S18, putative	7.51555e+06	951
L8GQ80	Cation efflux family superfamily protein	7.43833e+06	952
L8HGZ6	F_actin_bund_C domain-containing protein	7.43044e+06	953
L8HKB3	Cytochrome c, putative	7.42378e+06	954
L8HGM6	Uncharacterized protein	7406691	955
L8HBK4	Casein kinase II subunit beta	7.2607e+06	956
L8HM80	Malic enzyme	7.22266e+06	957
L8H790	PH domain/RhoGEF domain containing protein	7212745	958
L8H2F8	Uncharacterized protein (Fragment)	7.19351e+06	959
L8HKD1	SH3 domain containing protein	7.18113e+06	960
L8GMH4	Proteasome/cyclosome repeat containing protein	7.15466e+06	961
L8HB94	Phosphatidylinositol transfer protein	7.14763e+06	962
L8GQG9	Uncharacterized protein	7.13819e+06	963
L8H950	Uncharacterized protein	7.13476e+06	964
L8HLZ3	Cytohesin 2, putative	7.12152e+06	965
L8HFL2	LA virus GAG protein N-acetyltransferase	7.07653e+06	966
L8GHJ0	Sortilin, putative	7.00816e+06	967
L8GMM0	Protein serine/threonine kinase	6.96302e+06	968
L8GUQ4	Uncharacterized protein	6.96144e+06	969
L8GFZ9	Coronin	6.8165e+06	970
L8GLP8	Ribosomal protein L35Ae, putative	6.72257e+06	971
L8GQ83	Homogentisate 1,2-dioxygenase	6.68488e+06	972
L8GRK5	RSL1D1 protein	6587957	973
L8GLY7	Propionate-CoA synthetase and ligase	6.58438e+06	974
L8GVI5	EF hand domain containing protein	6.56586e+06	975
L8GWZ1	Fungal Zn(2)-Cys(6) binuclear cluster domain containing protein	6490061	976
L8HC09	5' nucleotidase family protein	6.47135e+06	977
L8GSS3	Defective in cullin neddylation protein	6.44195e+06	978
L8HJ53	Non-specific serine/threonine protein kinase	6416798	979
L8GWN1	Uncharacterized protein	6.39851e+06	980
L8GGS6	RhoGAP domain containing protein	6397219	981
L8HI74	DENN (AEX3) domain containing protein	6391271	982
L8HH14	Uncharacterized protein	6317718	983
L8GQX0	Urease	6.31207e+06	984
L8H4J4	RNA recognition motif domain containing protein	6.24938e+06	985
L8GXE8	Ras subfamily protein, putative	6.221e+06	986
L8GQ54	Chromo' (CHRromatin Organization MOdifier) domain containing protein	6.18108e+06	987
L8HL46	Ribosomal protein S17, putative	6.12699e+06	988
L8GRW8	Casein kinase ii subunit alpha, putative	6069460	989
L8H471	Zinc finger, C3HC4 type (RING finger) domain containing protein	6.06117e+06	990
L8GE43	Leucine zipper-EF-hand-containing transmembrane protein 1	6059653	991
L8GMN2	CBS domain containing protein	6.04696e+06	992
L8H0N7	Endonuclease/Exonuclease/phosphatase family protein	6.03428e+06	993
L8GLS5	Uncharacterized protein	6025160	994
L8H0B4	Protein transport protein SEC23	6022467	995
L8GSD6	DEAD/DEAH box helicase domain containing protein	5.98787e+06	996
L8HJJ2	RNA recognition motif domain containing protein	5.87911e+06	997
L8GTW2	Peptidase M16 family protein	5870780	998
L8H2F3	Fatty acid betaoxidation-related protein	5859226	999
L8GUK8	Protein translocase SEC61 complex gamma subunit, archaeal and eukaryotic, putative	5859127	1000
L8GEB8	Tyrosine phosphatase	5838227	1001
L8H3X2	Variant sh3 domain containing protein	5771363	1002
L8GRD6	LEM-like domain-containing protein	5.76344e+06	1003
L8GMR4	5'-3' exoribonuclease 1	5.73355e+06	1004
L8GM85	Sas10/Utp3/C1D family protein	5.72045e+06	1005
L8H2K8	Transcription factor tfiib repeat domain containing protein	5.71024e+06	1006
L8HJF7	Prohibitin	5702069	1007
L8H058	Uncharacterized protein	5701001	1008
L8HEI7	Glutathione Stransferase domain containing protein	5.67582e+06	1009
L8HEB1	Thioredoxin domain containing protein	5598553	1010
L8HCP8	CCDC49 protein	5.5977e+06	1011
L8H7C0	Ser/Thr phosphatase family superfamily protein	5.58229e+06	1012
L8H3Z1	Carboxypeptidase	5.56838e+06	1013
L8HD09	DUF410 family protein	5559086	1014
L8GS29	RNA recognition motif domain containing protein	5.54985e+06	1015
L8GP96	Calponin domain containing protein	5.5415e+06	1016
L8GGJ8	18S rRNA aminocarboxypropyltransferase	5.52148e+06	1017
L8H8U7	RUN domain containing protein	5.50219e+06	1018
L8HHE4	FAD binding domain containing protein	5468063	1019
L8GQV7	Uncharacterized protein	5398634	1020
L8HID4	DNAdirected RNA polymerase II subunit rpb4, putative	5382727	1021
L8GGM3	Uncharacterized protein	5380536	1022
L8HIC5	RFX DNAbinding domain containing protein	5377985	1023
L8H2L4	Uncharacterized protein	5.36454e+06	1024
L8GWF0	Glutathione stransferase	5333713	1025
L8GRZ9	Phosphopyruvate hydratase	5.31272e+06	1026
L8H107	NOT2 / NOT3 / NOT5 family protein	5.30178e+06	1027
L8GI00	Uncharacterized protein	5289450	1028
L8HBW5	SET domain containing protein	5.27154e+06	1029
L8HE57	C2 domain containing protein	5253587	1030
L8H5N1	Transmembrane 9 superfamily member	5.23464e+06	1031
L8GUP2	Peroxisomal D3,D2enoyl-CoA isomerase	5205090	1032
L8H4G8	Uncharacterized protein	5.19773e+06	1033
L8HEB7	Serine/threonine kinase	5.18179e+06	1034
L8H614	Uncharacterized protein	5181665	1035
L8GTT4	Transloconassociated protein subunit beta, putative	5.15649e+06	1036
L8GVK4	Raslike protein rasS, putative	5139065	1037
L8HA48	Coiled-coil domain containing 53, putative	5.13297e+06	1038
L8GVT2	Protein kinase domain containing protein	5.12888e+06	1039
L8H0W1	Lglutamine synthetase	5.11273e+06	1040
L8H1N2	Filamin repeat domain containing protein	5099542	1041
L8H8Q3	IPT/TIG domain containing protein	5.08644e+06	1042
L8GM12	Glyco_trans_2-like domain-containing protein	5021284	1043
L8GN03	Myosin head (Motor domain) domain containing protein	5003901	1044
L8H1S8	Uncharacterized protein	4977605	1045
L8HE63	Tubulin beta chain	4966691	1046
L8GJT1	Linoleate 8R-lipoxygenase	4.95381e+06	1047
L8HID2	Dolichyl-diphosphooligosaccharide--protein glycosyltransferase subunit OST2	4952824	1048
L8H2L9	CBS domain containing protein	4.93374e+06	1049
L8GV58	Acetylcholinesterase	4931671	1050
L8H7H8	DIS3-like exonuclease 2	4896076	1051
L8HJU0	DUF3402 domain-containing protein	4873145	1052
L8GPQ2	Uncharacterized protein	4.84734e+06	1053
L8GYM2	SPT2 chromatin protein	4.84678e+06	1054
L8H4B6	Uncharacterized protein	4.78715e+06	1055
L8GXC5	RNA recognition domain containing protein	4.77645e+06	1056
L8GKZ1	ADPribosylation factor subfamily protein	4.75243e+06	1057
L8GUP3	Isochorismatase family superfamily protein	4692646	1058
L8H995	Isochorismatase hydrolase	4.62895e+06	1059
L8H9Z3	RING-type E3 ubiquitin transferase	4.62692e+06	1060
L8GVR3	Branchpoint-bridging protein	4.60556e+06	1061
L8HCD4	Aldehyde dehydrogenase	4.59772e+06	1062
L8HBS3	Mitochondrial genome maintenance protein	4585376	1063
L8H6H6	Uncharacterized protein	4.51674e+06	1064
L8GVQ3	Leucine zipperef-hand containing transmembrane protein 1, putative (Fragment)	4.48437e+06	1065
L8HDS5	t-SNARE coiled-coil homology domain-containing protein	4.4709e+06	1066
L8GME3	SUZ domain-containing protein	4423324	1067
L8HEX2	Serine/threonine-protein phosphatase	4.41564e+06	1068
L8H4K2	Uncharacterized protein	4.40503e+06	1069
L8H5H0	Camk2b protein	4.3957e+06	1070
L8H754	Uncharacterized protein	4390058	1071
L8GTG1	RNA methyltransferase, TrmH superfamily protein	4371581	1072
L8H9R6	Uncharacterized protein	4346166	1073
L8GZ34	Uncharacterized protein	4.3117e+06	1074
L8H852	Phosphoenolpyruvate carboxykinase (ATP)	4300000	1075
L8GQE1	FHA domain containing protein	4297273	1076
L8H7V1	Protein FAM33A	4294683	1077
L8GT64	RhoGEF domain containing protein	4265600	1078
L8H066	Uncharacterized protein	4248315	1079
L8H4E2	Lysine--tRNA ligase	4204554	1080
L8GYM5	Ribosomal protein L15	4.1976e+06	1081
L8HLX4	COP9, putative	4.1892e+06	1082
L8HI19	PKD_channel domain-containing protein	4.18467e+06	1083
L8HE74	Uncharacterized protein	4178863	1084
L8H109	Ribosomal protein S23 (S12), putative (Fragment)	4147601	1085
L8GXV8	Uncharacterized protein	4.10966e+06	1086
L8H2D3	2-methoxy-6-polyprenyl-1,4-benzoquinol methylase, mitochondrial	4096215	1087
L8GNZ7	Propanoyl-CoA:carbon dioxide ligase subunit alpha	4093890	1088
L8HK34	Histone deacetylase	4078252	1089
L8HEJ3	Uncharacterized protein	4037751	1090
L8GXF5	Cytochrome b-like heme/steroid binding domain containing protein	3.99203e+06	1091
L8GKF5	PAS domain Sbox domain containing protein	3.98801e+06	1092
L8HI28	Protein CASP	3.96965e+06	1093
L8H4B0	Uncharacterized protein	3.95062e+06	1094
L8HA17	Diazepam binding inhibitor isoform 1, putative	3.92516e+06	1095
L8HGU5	Cwf15/Cwc15 cell cycle control protein	3918098	1096
L8HAI6	Short/branched chain specific acylCoA dehydrogenase, mitochondrial, putative	3.90981e+06	1097
L8H8S8	Ras subfamily protein	3.88769e+06	1098
L8HAC2	FYVE zinc finger domain containing protein	3884993	1099
L8H526	Adenylosuccinate lyase	3.87799e+06	1100
L8GM96	HEAT repeat domain containing protein	3.85335e+06	1101
L8HDC2	Uncharacterized protein	3.81174e+06	1102
L8GIX7	Uncharacterized protein (Fragment)	3.79943e+06	1103
L8GK29	Ras subfamily protein	3785104	1104
L8GZU4	rRNA-processing protein EBP2, putative	3.76237e+06	1105
L8HHW6	MORN repeatcontaining protein	3.76237e+06	1106
L8H8X0	DNA-directed RNA polymerase III subunit RPC6	3749738	1107
L8H6I9	SH3 domain containing protein	3.74842e+06	1108
L8H8H2	Calmodulin, putative (Fragment)	3.74412e+06	1109
L8H6Z7	RSNARE, VAMP71-family	3.71463e+06	1110
L8H0R8	Mitochondrial import inner membrane translocase subunit Tim21	3.71172e+06	1111
L8HEI9	RhoGAP domain containing protein	3.707e+06	1112
L8H8T6	WD repeat protein	3.70293e+06	1113
L8GFP6	Uncharacterized protein	3.6939e+06	1114
L8HLR7	FERM central domain containing protein	3.69321e+06	1115
L8H965	Squalene monooxygenase	3.69178e+06	1116
L8H333	Vitamin k epoxide reductase family protein	3691246	1117
L8GJK0	Uncharacterized protein	3.67917e+06	1118
L8HGV8	Uncharacterized protein	3.65217e+06	1119
L8GGH2	EF hand domain containing protein	3640140	1120
L8H2Y9	Nucleolar protein 10	3.62946e+06	1121
L8GFZ5	Myblike DNA binding protein, putative	3597851	1122
L8H8G1	SAP30_Sin3_bdg domain-containing protein	3593190	1123
L8GWJ2	Small GTPbinding protein	3.57214e+06	1124
L8GQA3	Microfibrillar associated protein	3.56932e+06	1125
L8GPB9	Fungal Zn(2)-Cys(6) binuclear cluster domain containing protein	3567262	1126
L8GRZ1	Uncharacterized protein	3.5595e+06	1127
L8GQ10	Hsp20/alpha crystallin superfamily protein	3.53128e+06	1128
L8HGD4	Inosine5'-monophosphate dehydrogenase	3.52982e+06	1129
L8GEZ2	Charged multivesicular body protein 2a 2 family protein	3527557	1130
L8GU65	Poly(ADPribose) polymerase and DNA-Ligase Zn-finger region domain containing protein	3.50172e+06	1131
L8GFG0	CBS domain containing protein	3.49746e+06	1132
L8GSE8	Hypoxanthine phosphoribosyltransferase	3.49026e+06	1133
L8GZH9	Brix domain containing protein	3478603	1134
L8H7B1	Flagellar associated protein	3476302	1135
L8GKX3	Uncharacterized protein (Fragment)	3411086	1136
L8GJ07	Cwf21 protein	3.40206e+06	1137
L8H846	Osteoclaststimulating factor, putative	3.39337e+06	1138
L8GLD4	Ribosome biogenesis protein WDR12 homolog	3.39077e+06	1139
L8GEU4	Uncharacterized protein	3.36877e+06	1140
L8HJW1	PPR_long domain-containing protein	3359728	1141
L8HFP2	Uncharacterized protein	3.34358e+06	1142
L8H4C6	Signal recognition particle 19 kDa protein	3.34178e+06	1143
L8GYH4	Prohibitin	3335953	1144
L8HBF0	Cleavage and polyadenylation specific factor 3like, putative	3334885	1145
L8H280	Glutamine synthetase	3333582	1146
L8GSC6	Uncharacterized protein	3314740	1147
L8GQS2	Uncharacterized protein	3290311	1148
L8GMI1	P protein, putative	3.28344e+06	1149
L8HGV3	RNA recognition motif domain containing protein	3.26233e+06	1150
L8GIQ0	DnaK family protein	3.26097e+06	1151
L8GXH2	Tho complex subunit 7 protein	3.26e+06	1152
L8HGD1	Tubulin beta chain	3.2225e+06	1153
L8GX06	Beta-mannosidase	3.20007e+06	1154
L8HAM1	SAM domain (Sterile alpha motif) domain containing protein	3.19874e+06	1155
L8HFI9	Uncharacterized protein	3186300	1156
L8GJF7	Ribosomal protein L6, putative	3.18117e+06	1157
L8HC65	C2 domain containing protein	3171925	1158
L8GT32	Bbox zinc finger domain containing protein	3.16824e+06	1159
L8HE18	Rho family, small GTP binding protein Rac3, putative	3.16304e+06	1160
L8GMY0	Ras subfamily protein	3.15743e+06	1161
L8GKE8	NAD-dependent epimerase/dehydratase family protein	3.1295e+06	1162
L8GNW4	Carrier superfamily protein	3.11486e+06	1163
L8HFN1	SNF2 family Nterminal domain containing protein	3.10076e+06	1164
L8HAM6	Bromodomain domain containing protein	3.08523e+06	1165
L8H626	Transcription elongation factor sii protein n terminal domain containing protein	3.06992e+06	1166
L8GY73	NUFIP1 domain-containing protein	3061970	1167
L8GRS6	S-adenosylmethionine decarboxylase proenzyme	3.04175e+06	1168
L8GNA5	NADPH--cytochrome P450 reductase	3.02767e+06	1169
L8HGU2	Eukaryotic translation initiation factor 3 30 kDa subunit	3022229	1170
L8GE96	Utp14 protein	2.99927e+06	1171
L8HHZ1	V-type proton ATPase subunit a	2.99187e+06	1172
L8GVW5	Hydrolase, alpha/beta fold domain containing protein	2.96525e+06	1173
L8HJI0	Cytochrome-c oxidase	2.96207e+06	1174
L8GDM3	Uncharacterized protein	2.90234e+06	1175
L8HE78	CTP:phosphoethanolamine cytidylyltransferase	2902151	1176
L8H010	Uncharacterized protein	2.89652e+06	1177
L8GEZ8	Uncharacterized protein	2.86898e+06	1178
L8GEC2	Uncharacterized protein	2868121	1179
L8GSW4	Ribosomal protein L9, Nterminal domain containing protein	2.86653e+06	1180
L8GY88	Foie-gras_1 domain-containing protein	2861716	1181
L8GZ99	LIM domain containing protein	2.85366e+06	1182
L8GTE1	Isocitrate dehydrogenase [NADP]	2.85229e+06	1183
L8GN57	Lissencephaly-1 homolog	2.83253e+06	1184
L8HGE1	PX domain containing protein	2822201	1185
L8GFI7	Peptidylprolyl isomerase	2.80622e+06	1186
L8GDU9	PB1 domain containing protein	2.80421e+06	1187
L8GZB8	Saccharopine dehydrogenase	2.78654e+06	1188
L8H1K2	PX domain containing protein	2.77648e+06	1189
L8HE67	Ankyrin repeat containing protein	2775406	1190
L8GK72	DNA polymerase	2756656	1191
L8GQX9	RNA recognition motif domain containing protein	2.75595e+06	1192
L8GYZ7	4Fe4S ferredoxin iron-sulfur binding domain containing protein	2.7535e+06	1193
L8GHW8	RhoGEF domain containing protein	2.74521e+06	1194
L8GXR1	3hydroxyisobutyryl-CoA hydrolase, putative	2.68741e+06	1195
L8H2P3	3'5' exonuclease domain containing protein	2.64021e+06	1196
L8GF21	C2 domain-containing protein (Fragment)	2.63223e+06	1197
L8GLD2	Uncharacterized protein	2627670	1198
L8GQN7	Urease accessory protein UreD, putative	2.62292e+06	1199
L8GD19	Zinc finger family protein	2.61436e+06	1200
L8GJ84	Uncharacterized protein	2590697	1201
L8GI22	Uncharacterized protein	2.56385e+06	1202
L8GVL3	Surfeit locus protein 6 protein	2.55774e+06	1203
L8HD73	Uncharacterized protein	2.55482e+06	1204
L8HIG0	Ankyrin repeat containing protein	2.54853e+06	1205
L8HGB4	RabE family small GTPase (Fragment)	2528264	1206
L8GGZ7	RNA recognition motif domain containing protein	2.51456e+06	1207
L8GNF0	Peptidyl-prolyl cis-trans isomerase	2.5028e+06	1208
L8HBS9	WWE domain containing protein	2.48784e+06	1209
L8HKJ7	ATPase, AAA domain containing protein	2472983	1210
L8H755	Uncharacterized protein (Fragment)	2.47167e+06	1211
L8GQZ7	Aldo/keto reductase	2430530	1212
L8GTS5	HSP91 (Heat shock protein 91), putative	2391141	1213
L8HHD3	WD domain, Gbeta repeat containing protein	2388794	1214
L8H850	Rasrelated protein Rap-1, putative	2382243	1215
L8HDU4	Uncharacterized protein	2.37173e+06	1216
L8GHD1	Uncharacterized protein	2.36782e+06	1217
L8GIW9	Ankyrin repeat-containing protein	2.36552e+06	1218
L8H0J4	ATP-dependent metallopeptidase HflB subfamily protein	2.35777e+06	1219
L8H4M1	Uncharacterized protein	2348341	1220
L8GJB3	Obtusifoliol 14alphademethylase, putative	2.31271e+06	1221
L8HE30	Vps23 domain containing protein	2302619	1222
L8GG28	Mitogen-activated protein kinase	2.30003e+06	1223
L8H0E8	Outer membrane protein, OMP85 family	2.28405e+06	1224
L8GK41	Oxysterolbinding protein-like protein 8 isoform b, putative	2274616	1225
L8H6Y3	Protein phosphatase 2C domain containing protein	2.2617e+06	1226
L8GEX5	Ankyrin repeat containing serine/threonine kinase	2.25617e+06	1227
L8GSX0	DWNN domain containing protein	2.25373e+06	1228
L8GDR3	Nucleolar protein Nop56, putative	2.22209e+06	1229
L8HB16	Glutathione reductase	2.19612e+06	1230
L8HHL8	Nadph-dependent carbonyl reductase family protein	2.19379e+06	1231
L8H3K0	PH domain containing protein	2.18555e+06	1232
L8GL86	Alanine--tRNA ligase	2.17875e+06	1233
L8H2Y4	Uncharacterized protein	2146909	1234
L8H147	Thioredoxin, putative	2.14476e+06	1235
L8GNW9	Adenosine deaminase	2.13953e+06	1236
L8GSY8	Uncharacterized protein	2.13137e+06	1237
L8HBK0	Erythronate4-phosphate dehydrogenase domain containing protein	2129393	1238
L8GWC9	Uncharacterized protein	2.07448e+06	1239
L8H989	Eukaryotic translation initiation factor 2A	1.98759e+06	1240
L8GY52	Myblike DNA-binding domain containing protein	1.97696e+06	1241
L8HIU6	Uncharacterized protein (Fragment)	1.93417e+06	1242
L8GES1	Proteasome subunit alpha type	1.92076e+06	1243
L8HF96	Glyoxalase, putative	1.8885e+06	1244
L8HFI8	Uncharacterized protein	1.85719e+06	1245
L8GHF5	GPI mannosyltransferase 2	1.83472e+06	1246
L8HJ88	SCF ubiquitin ligase complex protein SKP1a, putative	1.79479e+06	1247
L8GLR5	Saccharopine dehydrogenase	1778997	1248
L8HMP8	Serine carboxypeptidase S28	1.73014e+06	1249
L8GQD4	Phosphoglycerate mutase family domain containing protein	1.72185e+06	1250
L8GPN9	Kelch repeatcontaining protein	1706548	1251
L8GVQ4	Methylmalonyl-CoA mutase	1.6204e+06	1252
L8GHJ4	Cation efflux family superfamily protein	1.61618e+06	1253
L8HDK3	Uncharacterized protein	1.54303e+06	1254
L8H073	CHY zinc finger protein	1425752	1255
L8HJI6	Gammaglutamyltransferase	1311284	1256
L8H7E1	Synapsin, ATP binding domain containing protein	1.2802e+06	1257
L8GUD2	Uncharacterized protein	1.17894e+06	1258
L8GPJ2	Uncharacterized protein	590777	1259
