# Supplementary material for: Megavirus baoshanense Mb0671 modulates host translation and increases viral fitness
Source: Front Microbiol. 2025 Apr 28;16:1574090. doi: 10.3389/fmicb.2025.1574090 (PMC12066439; doi:10.3389/fmicb.2025.1574090)
Supplement: Supplementary file 10 [file Data_Sheet_2.xlsx]

## Sheet: Co-IP NI
Accession	Description	Abundance	Rank
L8GNH8	60S ribosomal protein L7a	2.96071e+10	1
L8GY75	Ribosomal protein L6e, putative	17453531809	2
L8HM38	Eukaryotic ribosomal protein L18, putative	9.37384e+09	5
L8GUM9	60S ribosomal protein L36	8.26504e+09	7
L8H292	Ribosomal proteins l2, RNA binding domain containing protein	7860959793	8
L8GVI2	60S ribosomal protein L13	6.22283e+09	11
L8GLJ9	60S ribosomal protein L27 (Fragment)	3419870802	21
L8GPQ3	Ribosomal protein L10, putative	3.01146e+09	24
L8HAU5	Ribosomal protein S13p/S18e, putative	2.88117e+09	25
L8HF06	40S ribosomal protein S25	2.66084e+09	28
L8HIT8	Ribosomal protein L4/L1 family	2628868972	29
L8HEU0	40S ribosomal protein S7	2510880703	30
L8GLP8	Ribosomal protein L35Ae, putative	2.49705e+09	31
L8HB34	Eukaryotic translation initiation factor 5B	2.14178e+09	35
L8H0P3	40S ribosomal protein S12	1.97442e+09	38
L8H955	Protein-synthesizing GTPase	1423660228	43
L8HJ84	Ribosomal protein L31e, putative	9.90364e+08	54
L8H1F3	Ribosomal L28e protein family	878227698	59
L8HBQ3	Ribosomal protein S10p/S20e, putative	7.09601e+08	66
L8H146	Eukaryotic initiation factor, putative	6.58632e+08	68
L8GW62	60S ribosomal protein L23, putative	4.45743e+08	94
L8GRC7	Ribosomal L18p/L5e family	4.18073e+08	101
L8H0I0	Polyadenylate-binding protein	3.06184e+08	122
L8H4Z1	Eukaryotic initiation factor 4e, putative	2.00081e+08	164
L8H7J0	Eukaryotic initiation factor 4A, putative	174538233	179
L8HHD7	Initiation factor, subunit 2 family protein	1.56511e+08	194
L8H161	Eukaryotic translation initiation factor 3 subunit F	95079463	251
L8GYW1	Bacterial transferase hexapeptide repeat-containing protein	6.51678e+07	307
L8HAJ3	Eukaryotic translation initiation factor 3 subunit H	4.38908e+07	365
L8GYA3	Eukaryotic translation initiation factor 3 subunit E	4.33688e+07	367
L8HDW7	DEAD/DEAH box helicase domain containing protein	31898920	429
L8GQI1	MIF4G domain containing protein	1.83585e+07	558
L8GLG4	40S ribosomal protein S30	16224313	590
L8HIH0	RNA helicase (Fragment)	1.58757e+07	595
L8GSV9	Eukaryotic translation initiation factor 3 subunit A	14818859	613
L8HC00	Eukaryotic translation initiation factor 3 subunit D	13598890	631
L8H989	Eukaryotic translation initiation factor 2A	7.48988e+06	757

## Sheet: Co-IP 6h PI
Accession	Description	Abundance	Rank
L8GNH8	60S ribosomal protein L7a	2.13554e+10	1
L8GY75	Ribosomal protein L6e, putative	1.64988e+10	2
L8GUM9	60S ribosomal protein L36	9365520797	4
L8H292	Ribosomal proteins l2, RNA binding domain containing protein	8.07608e+09	5
L8GVI2	60S ribosomal protein L13	7.27916e+09	7
L8HM38	Eukaryotic ribosomal protein L18, putative	6.13054e+09	11
L8GLP8	Ribosomal protein L35Ae, putative	3380930037	17
L8GPQ3	Ribosomal protein L10, putative	3169782456	19
L8H0P3	40S ribosomal protein S12	2950921864	21
L8GLJ9	60S ribosomal protein L27 (Fragment)	2.07706e+09	25
L8HIT8	Ribosomal protein L4/L1 family	1921993351	28
L8HB34	Eukaryotic translation initiation factor 5B	1.90711e+09	29
L8HAU5	Ribosomal protein S13p/S18e, putative	1.82445e+09	31
L8HF06	40S ribosomal protein S25	1.81507e+09	32
L8HEU0	40S ribosomal protein S7	1.50262e+09	35
L8H955	Protein-synthesizing GTPase	1207288295	41
L8HJ84	Ribosomal protein L31e, putative	8.8821e+08	50
L8H1F3	Ribosomal L28e protein family	639489438	61
L8H146	Eukaryotic initiation factor, putative	5.85914e+08	65
L8HBQ3	Ribosomal protein S10p/S20e, putative	5.67906e+08	67
L8GW62	60S ribosomal protein L23, putative	434479049	75
L8GRC7	Ribosomal L18p/L5e family	3.54132e+08	85
L8H0I0	Polyadenylate-binding protein	2.19141e+08	116
L8H7J0	Eukaryotic initiation factor 4A, putative	160103735	139
L8H161	Eukaryotic translation initiation factor 3 subunit F	140826920	153
L8H4Z1	Eukaryotic initiation factor 4e, putative	1.3212e+08	160
L8GYA3	Eukaryotic translation initiation factor 3 subunit E	1.04396e+08	186
L8H4Y2	eIF2 gamma, putative	83329928	210
L8HAJ3	Eukaryotic translation initiation factor 3 subunit H	7.57471e+07	216
L8HC00	Eukaryotic translation initiation factor 3 subunit D	7.1217e+07	226
L8HHD7	Initiation factor, subunit 2 family protein	60929700	242
L8GQI1	MIF4G domain containing protein	2.67326e+07	370
L8GLG4	40S ribosomal protein S30	1.93239e+07	428
L8GSV9	Eukaryotic translation initiation factor 3 subunit A	16475334	462
L8GYW1	Bacterial transferase hexapeptide repeat-containing protein	1.47392e+07	488
L8HIH0	RNA helicase (Fragment)	5678986	677
L8HDW7	DEAD/DEAH box helicase domain containing protein	5.48036e+06	686

## Sheet: PullDown NI
Accession	Description	Abundance	Rank
L8H0I0	Polyadenylate-binding protein	1.014e+09	16
L8HLM4	HnRNPL/PTB/hephaestus splicing factor subfamily protein	922529899	22
L8GLG4	40S ribosomal protein S30	896474992	23
L8HBQ3	Ribosomal protein S10p/S20e, putative	733457492	33
L8GPQ3	Ribosomal protein L10, putative	5.73992e+08	48
L8H0P3	40S ribosomal protein S12	4.71245e+08	59
L8HC00	Eukaryotic translation initiation factor 3 subunit D	453350182	61
L8H955	Protein-synthesizing GTPase	2.90435e+08	79
L8GRX0	Eukaryotic translation initiation factor 5A	2.70288e+08	82
L8HF06	40S ribosomal protein S25	165226879	133
L8GRC7	Ribosomal L18p/L5e family	1.48984e+08	147
L8H4P8	Guanine nucleotide-binding protein beta subunit, putative	1.28078e+08	159
L8H1M7	Eukaryotic translation initiation factor SUI1 family protein	6.5896e+07	252
L8HB34	Eukaryotic translation initiation factor 5B	59132858	273
L8GNH8	60S ribosomal protein L7a	5.83148e+07	276
L8GY75	Ribosomal protein L6e, putative	56812263	281
L8GVI2	60S ribosomal protein L13	5.15964e+07	297
L8GUM9	60S ribosomal protein L36	3.2631e+07	387
L8HAU5	Ribosomal protein S13p/S18e, putative	19200526	489
L8H292	Ribosomal proteins l2, RNA binding domain containing protein	1.76427e+07	500
L8HKC8	RNA recognition motif domain containing protein	1.6711e+07	510
L8GW62	60S ribosomal protein L23, putative	8953114	628
L8H7J0	Eukaryotic initiation factor 4A, putative	5.14118e+06	748
L8H1F3	Ribosomal L28e protein family	5.08785e+06	750
L8HEU0	40S ribosomal protein S7	4173151	792
L8HM38	Eukaryotic ribosomal protein L18, putative	4088265	796
L8GR79	Methionyl-tRNA formyltransferase	2.53688e+06	890

## Sheet: PullDown 6h PI
Accession	Description	Abundance	Rank
L8H4P8	Guanine nucleotide-binding protein beta subunit, putative	1.32376e+09	20
L8HLM4	HnRNPL/PTB/hephaestus splicing factor subfamily protein	1.21758e+09	24
L8HC00	Eukaryotic translation initiation factor 3 subunit D	8.39582e+08	41
L8H0I0	Polyadenylate-binding protein	708976914	49
L8H955	Protein-synthesizing GTPase	666119722	53
L8GRC7	Ribosomal L18p/L5e family	6.46152e+08	57
L8GPQ3	Ribosomal protein L10, putative	5.61851e+08	62
L8GRX0	Eukaryotic translation initiation factor 5A	5.18747e+08	67
L8GLG4	40S ribosomal protein S30	483698956	75
L8H0P3	40S ribosomal protein S12	4.34418e+08	83
L8HBQ3	Ribosomal protein S10p/S20e, putative	432716339	84
L8HKC8	RNA recognition motif domain containing protein	1.91708e+08	171
L8HF06	40S ribosomal protein S25	1.299e+08	223
L8GNH8	60S ribosomal protein L7a	1.13786e+08	252
L8H161	Eukaryotic translation initiation factor 3 subunit F	107779504	259
L8H1M7	Eukaryotic translation initiation factor SUI1 family protein	9.76359e+07	280
L8GVI2	60S ribosomal protein L13	8.8483e+07	302
L8GY75	Ribosomal protein L6e, putative	87092321	307
L8H292	Ribosomal proteins l2, RNA binding domain containing protein	8.04891e+07	321
L8GSV9	Eukaryotic translation initiation factor 3 subunit A	58277040	385
L8GUM9	60S ribosomal protein L36	5.70829e+07	391
L8HAU5	Ribosomal protein S13p/S18e, putative	48015918	426
L8GLJ9	60S ribosomal protein L27 (Fragment)	46666230	431
L8HM38	Eukaryotic ribosomal protein L18, putative	41743843	459
L8HIT8	Ribosomal protein L4/L1 family	3.34366e+07	511
L8GW62	60S ribosomal protein L23, putative	24117182	605
L8HB34	Eukaryotic translation initiation factor 5B	22322192	629
L8H1F3	Ribosomal L28e protein family	20109552	661
L8H7J0	Eukaryotic initiation factor 4A, putative	1.00754e+07	855
L8H146	Eukaryotic initiation factor, putative	9039106	892
L8HEU0	40S ribosomal protein S7	8714362	904
L8H0E9	Eukaryotic initiation factor 4E	7.72133e+06	945
L8GLP8	Ribosomal protein L35Ae, putative	6.72257e+06	971
L8HJ53	Non-specific serine/threonine protein kinase	6416798	979
L8HID4	DNAdirected RNA polymerase II subunit rpb4, putative	5382727	1021
L8H989	Eukaryotic translation initiation factor 2A	1.98759e+06	1240
